# Supplementary material for: Global temporal trends and projections of hepatitis B-related cirrhosis among adolescents and young adults from 1990 to 2035: an analysis based on the global burden of disease study 2021
Source: Front Public Health. 2025 Jan 8;12:1494388. doi: 10.3389/fpubh.2024.1494388 (PMC11751058; doi:10.3389/fpubh.2024.1494388)
Supplement: Supplementary file 2 [file Data_Sheet_2.XLSX]

## Sheet: Titles of Tables
2 Supplementary Tables
2.1 Supplementary Table 1. SDI values and levels at the global, regional, and national levels
2.2 Supplementary Table 2. The join-point regression results of incidence rate among AYAs from 1990-2021 at global and regional levels
2.3 Supplementary Table 3. The join-point regression results of the mortality rate among AYAs from 1990-2021 at global and regional levels
2.4 Supplementary Table 4. The join-point regression results of DALYs rate among AYAs from 1990-2021 at global and regional levels
2.5 Supplementary Table 5. The Incidence, mortality, and DALYs rates in 1990 and 2021 in 204 countries and territories
2.6 Supplementary Table 6. BAPC model prediction of global incidence, mortality, and DALYs rates from 2022 to 2035
2.7 Supplementary Table 7. BAPC model prediction of global numbers of incidence, deaths, and DALYs from 2022 to 2035
2.8 Supplementary Table 8. BAPC model prediction of incidence and mortality rates from 2022 to 2035 at different SDI levels
2.9 Supplementary Table 9. BAPC model prediction of numbers of incidences and deaths from 2022 to 2035 at different SDI levels

## Sheet: Supplementary Table 1
Supplementary Table 1. SDI values and levels at the global, regional, and national levels
Location	SDI_value	SDI_level
Global	0.665821	High-middle SDI
Regions
High-income Asia Pacific	0.876767	High SDI
High-income North America	0.863465	High SDI
Western Europe	0.848726	High SDI
Australasia	0.845514	High SDI
Eastern Europe	0.802851	High-middle SDI
Central Europe	0.796244	High-middle SDI
Southern Latin America	0.735985	High-middle SDI
East Asia	0.725705	High-middle SDI
Central Asia	0.675164	Middle SDI
North Africa and Middle East	0.658225	Middle SDI
Tropical Latin America	0.652442	Middle SDI
Andean Latin America	0.651602	Middle SDI
Southeast Asia	0.649777	Middle SDI
Southern sub-Saharan Africa	0.6422	Middle SDI
Caribbean	0.642003	Middle SDI
Central Latin America	0.640685	Middle SDI
South Asia	0.557865	Low-middle SDI
Central sub-Saharan Africa	0.472256	Low-middle SDI
Oceania	0.467445	Low-middle SDI
Western sub-Saharan Africa	0.446023	Low SDI
Eastern sub-Saharan Africa	0.409721	Low SDI
Countries and Territories
Switzerland	0.933059	High SDI
Norway	0.916133	High SDI
Monaco	0.908263	High SDI
Germany	0.902957	High SDI
Denmark	0.896424	High SDI
Netherlands	0.888464	High SDI
San Marino	0.888005	High SDI
Sweden	0.88688	High SDI
South Korea	0.886675	High SDI
Luxembourg	0.884429	High SDI
Iceland	0.876362	High SDI
Taiwan (province of China)	0.874747	High SDI
Ireland	0.873754	High SDI
Canada	0.873171	High SDI
Japan	0.871242	High SDI
Andorra	0.869444	High SDI
USA	0.862448	High SDI
Finland	0.859831	High SDI
UK	0.859	High SDI
Lithuania	0.856484	High SDI
Singapore	0.856098	High SDI
Austria	0.853837	High SDI
Belgium	0.853654	High SDI
New Zealand	0.849442	High SDI
United Arab Emirates	0.849318	High SDI
Qatar	0.846861	High SDI
Kuwait	0.846651	High SDI
Estonia	0.844918	High SDI
Australia	0.844253	High SDI
Slovenia	0.842431	High SDI
France	0.838365	High SDI
Cyprus	0.835631	High SDI
Latvia	0.830664	High SDI
Czechia	0.82845	High SDI
Greenland	0.82621	High SDI
Puerto Rico	0.825526	High SDI
Virgin Islands	0.821831	High SDI
Bermuda	0.821365	High SDI
Saudi Arabia	0.815143	High SDI
Poland	0.812043	High SDI
Slovakia	0.810611	High SDI
Brunei	0.810234	High-middle SDI
Israel	0.809012	High-middle SDI
Russia	0.808536	High-middle SDI
Italy	0.805774	High-middle SDI
The Bahamas	0.805021	High-middle SDI
Guam	0.803982	High-middle SDI
Malta	0.801585	High-middle SDI
Croatia	0.798341	High-middle SDI
Montenegro	0.795801	High-middle SDI
Serbia	0.792416	High-middle SDI
Greece	0.791854	High-middle SDI
Hungary	0.790755	High-middle SDI
Belarus	0.784485	High-middle SDI
Cook Islands	0.77911	High-middle SDI
Oman	0.773392	High-middle SDI
Northern Mariana Islands	0.771535	High-middle SDI
Chile	0.771515	High-middle SDI
Spain	0.769284	High-middle SDI
Trinidad and Tobago	0.768763	High-middle SDI
Romania	0.768454	High-middle SDI
Bulgaria	0.768151	High-middle SDI
Ukraine	0.760774	High-middle SDI
Saint Kitts and Nevis	0.754987	High-middle SDI
Palau	0.754047	High-middle SDI
Bahrain	0.753043	High-middle SDI
North Macedonia	0.75063	High-middle SDI
Antigua and Barbuda	0.749887	High-middle SDI
Dominica	0.746967	High-middle SDI
Barbados	0.746749	High-middle SDI
Lebanon	0.744746	High-middle SDI
Portugal	0.744152	High-middle SDI
Malaysia	0.742524	High-middle SDI
Georgia	0.732474	High-middle SDI
Moldova	0.732215	High-middle SDI
Seychelles	0.730151	High-middle SDI
Niue	0.726222	High-middle SDI
Libya	0.725771	High-middle SDI
Jordan	0.725307	High-middle SDI
Kazakhstan	0.725144	High-middle SDI
American Samoa	0.723728	High-middle SDI
Argentina	0.723123	High-middle SDI
Bosnia and Herzegovina	0.723078	High-middle SDI
China	0.72163	High-middle SDI
Uruguay	0.719283	High-middle SDI
Mauritius	0.71826	High-middle SDI
Türkiye	0.712693	High-middle SDI
Panama	0.708865	Middle SDI
Albania	0.70685	Middle SDI
Armenia	0.701833	Middle SDI
Sri Lanka	0.701535	Middle SDI
Costa Rica	0.70034	Middle SDI
Iran	0.697207	Middle SDI
Azerbaijan	0.694851	Middle SDI
Tokelau	0.686426	Middle SDI
Jamaica	0.683263	Middle SDI
Thailand	0.682548	Middle SDI
Tunisia	0.682432	Middle SDI
Turkmenistan	0.682161	Middle SDI
South Africa	0.679627	Middle SDI
Fiji	0.675052	Middle SDI
Saint Lucia	0.67251	Middle SDI
Grenada	0.668993	Middle SDI
Cuba	0.66873	Middle SDI
Mexico	0.664575	Middle SDI
Iraq	0.662626	Middle SDI
Uzbekistan	0.662622	Middle SDI
Peru	0.662054	Middle SDI
Ecuador	0.661017	Middle SDI
Algeria	0.659501	Middle SDI
Equatorial Guinea	0.657857	Middle SDI
Indonesia	0.656868	Middle SDI
Colombia	0.655443	Middle SDI
Brazil	0.653044	Middle SDI
Philippines	0.651219	Middle SDI
Maldives	0.650887	Middle SDI
Guyana	0.650812	Middle SDI
Botswana	0.642722	Middle SDI
Saint Vincent and the Grenadines	0.637196	Middle SDI
Paraguay	0.635718	Middle SDI
Gabon	0.634691	Middle SDI
Suriname	0.633666	Middle SDI
Palestine	0.631012	Middle SDI
Viet Nam	0.627934	Middle SDI
Tonga	0.62635	Middle SDI
Nauru	0.625178	Middle SDI
Syria	0.623004	Middle SDI
Dominican Republic	0.619388	Middle SDI
Mongolia	0.617622	Low-middle SDI
Namibia	0.617565	Low-middle SDI
Belize	0.610229	Low-middle SDI
Egypt	0.606787	Low-middle SDI
Kyrgyzstan	0.603979	Low-middle SDI
Bolivia	0.599011	Low-middle SDI
Venezuela	0.596513	Low-middle SDI
Samoa	0.593393	Low-middle SDI
Federated States of Micronesia	0.587535	Low-middle SDI
Eswatini	0.58546	Low-middle SDI
Congo (Brazzaville)	0.583075	Low-middle SDI
Tuvalu	0.576621	Low-middle SDI
India	0.575402	Low-middle SDI
Marshall Islands	0.574091	Low-middle SDI
North Korea	0.569855	Low-middle SDI
Ghana	0.56493	Low-middle SDI
El Salvador	0.563775	Low-middle SDI
Morocco	0.562698	Low-middle SDI
Sudan	0.54195	Low-middle SDI
Tajikistan	0.541511	Low-middle SDI
Guatemala	0.539972	Low-middle SDI
Myanmar	0.533901	Low-middle SDI
Cabo Verde	0.533535	Low-middle SDI
Kiribati	0.527187	Low-middle SDI
Nicaragua	0.523958	Low-middle SDI
Kenya	0.523768	Low-middle SDI
Honduras	0.513037	Low-middle SDI
Lesotho	0.510393	Low-middle SDI
Zambia	0.505949	Low-middle SDI
São Tomé and Príncipe	0.505414	Low-middle SDI
Pakistan	0.575402	Low-middle SDI
Nigeria	0.503391	Low-middle SDI
Mauritania	0.498945	Low-middle SDI
Bangladesh	0.492421	Low-middle SDI
Laos	0.489136	Low-middle SDI
Djibouti	0.487958	Low-middle SDI
Cameroon	0.479691	Low-middle SDI
Comoros	0.475979	Low-middle SDI
Zimbabwe	0.473819	Low-middle SDI
Cambodia	0.473621	Low-middle SDI
Vanuatu	0.473101	Low-middle SDI
Bhutan	0.473062	Low-middle SDI
Angola	0.453722	Low SDI
Yemen	0.450376	Low SDI
Haiti	0.448278	Low SDI
Tanzania	0.446568	Low SDI
Timor-Leste	0.444668	Low SDI
Rwanda	0.435589	Low SDI
Nepal	0.433175	Low SDI
Solomon Islands	0.42936	Low SDI
Côte d'Ivoire	0.425942	Low SDI
Uganda	0.423261	Low SDI
Papua New Guinea	0.417797	Low SDI
The Gambia	0.409714	Low SDI
Togo	0.408534	Low SDI
Senegal	0.408054	Low SDI
Eritrea	0.403864	Low SDI
Madagascar	0.400247	Low SDI
Malawi	0.384554	Low SDI
DR Congo	0.38318	Low SDI
Benin	0.373487	Low SDI
Ethiopia	0.358823	Low SDI
Sierra Leone	0.358666	Low SDI
Guinea-Bissau	0.35311	Low SDI
Liberia	0.352442	Low SDI
Afghanistan	0.3372	Low SDI
Guinea	0.336401	Low SDI
Mozambique	0.326463	Low SDI
Central African Republic	0.309168	Low SDI
Burundi	0.289374	Low SDI
Burkina Faso	0.285118	Low SDI
South Sudan	0.278371	Low SDI
Mali	0.26858	Low SDI
Chad	0.240436	Low SDI
Niger	0.168073	Low SDI
Somalia	0.0776881	Low SDI
SDI: Sociodemographic Index; High SDI: 0.8103-1.0000; High-middle SDI: 0.7120-0.8103; Middle SDI: 0.6188-0.7120; Low-middle SDI: 0.4658-0.6188; Low SDI: 0.0000-0.4658.

## Sheet: Supplementary Table 2
Supplementary Table 2. The join-point regression results of incidence rate among AYAs from 1990-2021 at global and regional levels
Location	Gender	Joinpoint	Segment	Segment_Start	Segment_End	APC_95CI	Test_Statistic	p-Value	Significant_indicator
Global	Both	4	0	1990	1994	-0.86_x000D_ (-1.15 to -0.57)	-6.14201	<0.001	Yes
Global	Both	4	1	1994	2001	-0.51_x000D_ (-0.66 to -0.35)	-6.74706	<0.001	Yes
Global	Both	4	2	2001	2011	-1.62_x000D_ (-1.7 to -1.54)	-40.2049	<0.001	Yes
Global	Both	4	3	2011	2016	-2.08_x000D_ (-2.37 to -1.79)	-14.9316	<0.001	Yes
Global	Both	4	4	2016	2021	-3.09_x000D_ (-3.29 to -2.89)	-31.5677	<0.001	Yes
Global	Female	4	0	1990	1994	-1.22_x000D_ (-1.57 to -0.86)	-7.14936	<0.001	Yes
Global	Female	4	1	1994	2002	-0.57_x000D_ (-0.72 to -0.42)	-7.86539	<0.001	Yes
Global	Female	4	2	2002	2010	-1.43_x000D_ (-1.58 to -1.28)	-19.8666	<0.001	Yes
Global	Female	4	3	2010	2016	-2.28_x000D_ (-2.53 to -2.03)	-19.0406	<0.001	Yes
Global	Female	4	4	2016	2021	-3.02_x000D_ (-3.27 to -2.78)	-25.3777	<0.001	Yes
Global	Male	5	0	1990	2001	-0.48_x000D_ (-0.53 to -0.42)	-18.8977	<0.001	Yes
Global	Male	5	1	2001	2004	-2.19_x000D_ (-2.96 to -1.4)	-5.902	<0.001	Yes
Global	Male	5	2	2004	2011	-1.56_x000D_ (-1.69 to -1.43)	-24.8209	<0.001	Yes
Global	Male	5	3	2011	2016	-2.03_x000D_ (-2.28 to -1.79)	-17.3664	<0.001	Yes
Global	Male	5	4	2016	2019	-2.85_x000D_ (-3.62 to -2.07)	-7.72405	<0.001	Yes
Global	Male	5	5	2019	2021	-3.77_x000D_ (-4.54 to -3)	-10.2741	<0.001	Yes
High SDI	Both	5	0	1990	1996	-0.43_x000D_ (-0.75 to -0.11)	-2.8821	0.011	Yes
High SDI	Both	5	1	1996	2001	-1.18_x000D_ (-1.77 to -0.58)	-4.20802	0.001	Yes
High SDI	Both	5	2	2001	2006	-2.25_x000D_ (-2.83 to -1.66)	-8.0765	<0.001	Yes
High SDI	Both	5	3	2006	2011	-3.08_x000D_ (-3.66 to -2.5)	-11.1244	<0.001	Yes
High SDI	Both	5	4	2011	2017	-4.41_x000D_ (-4.81 to -4)	-22.6651	<0.001	Yes
High SDI	Both	5	5	2017	2021	-6.12_x000D_ (-6.68 to -5.56)	-22.4674	<0.001	Yes
High SDI	Female	4	0	1990	2000	-0.75_x000D_ (-0.9 to -0.59)	-10.2638	<0.001	Yes
High SDI	Female	4	1	2000	2006	-1.83_x000D_ (-2.26 to -1.4)	-8.81071	<0.001	Yes
High SDI	Female	4	2	2006	2011	-2.91_x000D_ (-3.51 to -2.31)	-9.96692	<0.001	Yes
High SDI	Female	4	3	2011	2019	-4.56_x000D_ (-4.81 to -4.31)	-37.2868	<0.001	Yes
High SDI	Female	4	4	2019	2021	-7.36_x000D_ (-9.17 to -5.52)	-8.15386	<0.001	Yes
High SDI	Male	5	0	1990	1996	-0.39_x000D_ (-0.68 to -0.09)	-2.78271	0.014	Yes
High SDI	Male	5	1	1996	2001	-1.22_x000D_ (-1.76 to -0.67)	-4.70761	<0.001	Yes
High SDI	Male	5	2	2001	2006	-2.51_x000D_ (-3.05 to -1.97)	-9.79227	<0.001	Yes
High SDI	Male	5	3	2006	2011	-3.24_x000D_ (-3.77 to -2.7)	-12.6627	<0.001	Yes
High SDI	Male	5	4	2011	2016	-4.28_x000D_ (-4.8 to -3.74)	-16.8168	<0.001	Yes
High SDI	Male	5	5	2016	2021	-5.92_x000D_ (-6.29 to -5.55)	-33.2323	<0.001	Yes
High-middle SDI	Both	3	0	1990	2001	-0.29_x000D_ (-0.42 to -0.16)	-4.57101	<0.001	Yes
High-middle SDI	Both	3	1	2001	2009	-2.66_x000D_ (-2.92 to -2.41)	-21.3951	<0.001	Yes
High-middle SDI	Both	3	2	2009	2019	-3.71_x000D_ (-3.88 to -3.54)	-43.9132	<0.001	Yes
High-middle SDI	Both	3	3	2019	2021	-8.26_x000D_ (-10.04 to -6.44)	-9.13754	<0.001	Yes
High-middle SDI	Female	3	0	1990	2004	-0.63_x000D_ (-0.76 to -0.5)	-9.91158	<0.001	Yes
High-middle SDI	Female	3	1	2004	2009	-2.49_x000D_ (-3.36 to -1.61)	-5.84148	<0.001	Yes
High-middle SDI	Female	3	2	2009	2019	-4.43_x000D_ (-4.67 to -4.18)	-36.3483	<0.001	Yes
High-middle SDI	Female	3	3	2019	2021	-7.91_x000D_ (-10.49 to -5.26)	-6.03989	<0.001	Yes
High-middle SDI	Male	2	0	1990	2001	-0.15_x000D_ (-0.27 to -0.02)	-2.48177	0.020	Yes
High-middle SDI	Male	2	1	2001	2019	-3.22_x000D_ (-3.28 to -3.16)	-105.802	<0.001	Yes
High-middle SDI	Male	2	2	2019	2021	-8.82_x000D_ (-10.47 to -7.14)	-10.4484	<0.001	Yes
Middle SDI	Both	4	0	1990	1995	-1.58_x000D_ (-1.95 to -1.22)	-9.05153	<0.001	Yes
Middle SDI	Both	4	1	1995	2000	-0.95_x000D_ (-1.47 to -0.43)	-3.82763	0.001	Yes
Middle SDI	Both	4	2	2000	2011	-2.2_x000D_ (-2.33 to -2.07)	-36.2554	<0.001	Yes
Middle SDI	Both	4	3	2011	2017	-2.9_x000D_ (-3.26 to -2.54)	-16.6813	<0.001	Yes
Middle SDI	Both	4	4	2017	2021	-4_x000D_ (-4.51 to -3.5)	-16.3889	<0.001	Yes
Middle SDI	Female	4	0	1990	1994	-2.22_x000D_ (-2.87 to -1.56)	-6.99484	<0.001	Yes
Middle SDI	Female	4	1	1994	2001	-1.18_x000D_ (-1.54 to -0.82)	-6.93394	<0.001	Yes
Middle SDI	Female	4	2	2001	2011	-1.98_x000D_ (-2.17 to -1.79)	-21.6105	<0.001	Yes
Middle SDI	Female	4	3	2011	2016	-3.02_x000D_ (-3.67 to -2.37)	-9.56763	<0.001	Yes
Middle SDI	Female	4	4	2016	2021	-4.02_x000D_ (-4.47 to -3.56)	-18.076	<0.001	Yes
Middle SDI	Male	4	0	1990	2001	-1.07_x000D_ (-1.14 to -1)	-30.5025	<0.001	Yes
Middle SDI	Male	4	1	2001	2004	-3.03_x000D_ (-4.09 to -1.96)	-5.87111	<0.001	Yes
Middle SDI	Male	4	2	2004	2011	-2.12_x000D_ (-2.3 to -1.94)	-24.2281	<0.001	Yes
Middle SDI	Male	4	3	2011	2019	-2.99_x000D_ (-3.13 to -2.85)	-43.405	<0.001	Yes
Middle SDI	Male	4	4	2019	2021	-4.79_x000D_ (-5.83 to -3.73)	-9.36602	<0.001	Yes
Low-middle SDI	Both	5	0	1990	1994	-0.66_x000D_ (-0.76 to -0.56)	-14.1632	<0.001	Yes
Low-middle SDI	Both	5	1	1994	2002	-0.38_x000D_ (-0.42 to -0.34)	-19.0846	<0.001	Yes
Low-middle SDI	Both	5	2	2002	2011	-0.56_x000D_ (-0.6 to -0.53)	-34.9161	<0.001	Yes
Low-middle SDI	Both	5	3	2011	2016	-1.46_x000D_ (-1.56 to -1.36)	-31.34	<0.001	Yes
Low-middle SDI	Both	5	4	2016	2019	-2.93_x000D_ (-3.23 to -2.62)	-20.0158	<0.001	Yes
Low-middle SDI	Both	5	5	2019	2021	-3.67_x000D_ (-3.98 to -3.37)	-25.227	<0.001	Yes
Low-middle SDI	Female	5	0	1990	1993	-0.62_x000D_ (-0.77 to -0.46)	-8.40616	<0.001	Yes
Low-middle SDI	Female	5	1	1993	2005	-0.44_x000D_ (-0.46 to -0.42)	-44.1246	<0.001	Yes
Low-middle SDI	Female	5	2	2005	2011	-0.89_x000D_ (-0.96 to -0.82)	-27.2633	<0.001	Yes
Low-middle SDI	Female	5	3	2011	2016	-1.39_x000D_ (-1.49 to -1.3)	-30.169	<0.001	Yes
Low-middle SDI	Female	5	4	2016	2019	-2.76_x000D_ (-3.06 to -2.45)	-18.9838	<0.001	Yes
Low-middle SDI	Female	5	5	2019	2021	-3.2_x000D_ (-3.51 to -2.9)	-22.1198	<0.001	Yes
Low-middle SDI	Male	3	0	1990	2011	-0.44_x000D_ (-0.45 to -0.42)	-52.3934	<0.001	Yes
Low-middle SDI	Male	3	1	2011	2016	-1.47_x000D_ (-1.68 to -1.25)	-14.2887	<0.001	Yes
Low-middle SDI	Male	3	2	2016	2019	-3.07_x000D_ (-3.72 to -2.4)	-9.52664	<0.001	Yes
Low-middle SDI	Male	3	3	2019	2021	-3.98_x000D_ (-4.63 to -3.33)	-12.4262	<0.001	Yes
Low SDI	Both	4	0	1990	2000	-0.05_x000D_ (-0.09 to -0.02)	-3.02721	0.007	Yes
Low SDI	Both	4	1	2000	2011	-0.51_x000D_ (-0.55 to -0.47)	-28.3459	<0.001	Yes
Low SDI	Both	4	2	2011	2015	-0.73_x000D_ (-0.97 to -0.49)	-6.35812	<0.001	Yes
Low SDI	Both	4	3	2015	2019	-2.32_x000D_ (-2.56 to -2.09)	-20.3871	<0.001	Yes
Low SDI	Both	4	4	2019	2021	-0.97_x000D_ (-1.45 to -0.49)	-4.22437	0.001	Yes
Low SDI	Female	4	0	1990	2000	-0.09_x000D_ (-0.11 to -0.07)	-9.45418	<0.001	Yes
Low SDI	Female	4	1	2000	2010	-0.54_x000D_ (-0.56 to -0.52)	-48.8526	<0.001	Yes
Low SDI	Female	4	2	2010	2015	-0.93_x000D_ (-1.01 to -0.85)	-24.2425	<0.001	Yes
Low SDI	Female	4	3	2015	2019	-2.2_x000D_ (-2.32 to -2.07)	-36.619	<0.001	Yes
Low SDI	Female	4	4	2019	2021	-0.69_x000D_ (-0.94 to -0.44)	-5.71889	<0.001	Yes
Low SDI	Male	4	0	1990	1993	-0.36_x000D_ (-0.62 to -0.1)	-2.90242	0.009	Yes
Low SDI	Male	4	1	1993	2000	0.04_x000D_ (-0.05 to 0.13)	0.932935	0.363	No
Low SDI	Male	4	2	2000	2015	-0.5_x000D_ (-0.52 to -0.47)	-42.7783	<0.001	Yes
Low SDI	Male	4	3	2015	2019	-2.44_x000D_ (-2.7 to -2.19)	-19.8758	<0.001	Yes
Low SDI	Male	4	4	2019	2021	-1.14_x000D_ (-1.65 to -0.62)	-4.60989	<0.001	Yes
Andean Latin America	Both	5	0	1990	1995	-0.08_x000D_ (-0.18 to 0.03)	-1.5761	0.136	No
Andean Latin America	Both	5	1	1995	2000	-0.51_x000D_ (-0.65 to -0.36)	-7.47538	<0.001	Yes
Andean Latin America	Both	5	2	2000	2005	-0.06_x000D_ (-0.2 to 0.09)	-0.853492	0.407	No
Andean Latin America	Both	5	3	2005	2015	-0.79_x000D_ (-0.83 to -0.75)	-40.6045	<0.001	Yes
Andean Latin America	Both	5	4	2015	2018	-4.13_x000D_ (-4.56 to -3.69)	-19.6383	<0.001	Yes
Andean Latin America	Both	5	5	2018	2021	-1.93_x000D_ (-2.16 to -1.71)	-18.2089	<0.001	Yes
Andean Latin America	Female	4	0	1990	1993	0.24_x000D_ (-0.5 to 0.99)	0.6799	0.505	No
Andean Latin America	Female	4	1	1993	2006	-0.3_x000D_ (-0.38 to -0.21)	-7.09683	<0.001	Yes
Andean Latin America	Female	4	2	2006	2009	-1.68_x000D_ (-3.13 to -0.21)	-2.39132	0.028	Yes
Andean Latin America	Female	4	3	2009	2015	-0.54_x000D_ (-0.87 to -0.21)	-3.44535	0.003	Yes
Andean Latin America	Female	4	4	2015	2021	-2.97_x000D_ (-3.22 to -2.73)	-25.2525	<0.001	Yes
Andean Latin America	Male	3	0	1990	2010	-0.3_x000D_ (-0.33 to -0.28)	-23.7125	<0.001	Yes
Andean Latin America	Male	3	1	2010	2015	-1.05_x000D_ (-1.35 to -0.75)	-7.18108	<0.001	Yes
Andean Latin America	Male	3	2	2015	2018	-4.87_x000D_ (-5.79 to -3.95)	-10.7567	<0.001	Yes
Andean Latin America	Male	3	3	2018	2021	-1.44_x000D_ (-1.92 to -0.96)	-6.2505	<0.001	Yes
Australasia	Both	4	0	1990	1996	-0.24_x000D_ (-0.57 to 0.09)	-1.50978	0.148	No
Australasia	Both	4	1	1996	2011	-0.85_x000D_ (-0.94 to -0.76)	-19.3457	<0.001	Yes
Australasia	Both	4	2	2011	2016	-4.75_x000D_ (-5.34 to -4.16)	-16.3928	<0.001	Yes
Australasia	Both	4	3	2016	2019	-6.39_x000D_ (-8.22 to -4.53)	-7.03478	<0.001	Yes
Australasia	Both	4	4	2019	2021	-1.08_x000D_ (-3.02 to 0.89)	-1.15906	0.262	No
Australasia	Female	3	0	1990	2010	-0.83_x000D_ (-0.9 to -0.77)	-26.772	<0.001	Yes
Australasia	Female	3	1	2010	2016	-4.33_x000D_ (-4.84 to -3.83)	-17.4301	<0.001	Yes
Australasia	Female	3	2	2016	2019	-6.28_x000D_ (-8.47 to -4.04)	-5.70549	<0.001	Yes
Australasia	Female	3	3	2019	2021	-1.54_x000D_ (-3.84 to 0.81)	-1.36587	0.186	No
Australasia	Male	5	0	1990	2000	-0.28_x000D_ (-0.39 to -0.16)	-5.17556	<0.001	Yes
Australasia	Male	5	1	2000	2005	-1.36_x000D_ (-1.82 to -0.9)	-6.26498	<0.001	Yes
Australasia	Male	5	2	2005	2010	0.13_x000D_ (-0.34 to 0.59)	0.574376	0.574	No
Australasia	Male	5	3	2010	2016	-4.4_x000D_ (-4.72 to -4.09)	-29.1893	<0.001	Yes
Australasia	Male	5	4	2016	2019	-6.83_x000D_ (-8.19 to -5.44)	-10.2438	<0.001	Yes
Australasia	Male	5	5	2019	2021	-0.71_x000D_ (-2.16 to 0.77)	-1.0264	0.321	No
Caribbean	Both	3	0	1990	1994	-1.06_x000D_ (-1.53 to -0.59)	-4.71126	<0.001	Yes
Caribbean	Both	3	1	1994	2002	-0.14_x000D_ (-0.34 to 0.06)	-1.46854	0.157	No
Caribbean	Both	3	2	2002	2014	-1_x000D_ (-1.1 to -0.9)	-20.8033	<0.001	Yes
Caribbean	Both	3	3	2014	2021	-2.13_x000D_ (-2.32 to -1.93)	-22.4719	<0.001	Yes
Caribbean	Female	4	0	1990	1994	-1.51_x000D_ (-1.79 to -1.23)	-11.3505	<0.001	Yes
Caribbean	Female	4	1	1994	2005	-0.33_x000D_ (-0.4 to -0.26)	-9.94212	<0.001	Yes
Caribbean	Female	4	2	2005	2015	-1.11_x000D_ (-1.19 to -1.03)	-28.7424	<0.001	Yes
Caribbean	Female	4	3	2015	2019	-3.31_x000D_ (-3.75 to -2.88)	-15.8749	<0.001	Yes
Caribbean	Female	4	4	2019	2021	-0.79_x000D_ (-1.67 to 0.1)	-1.86058	0.079	No
Caribbean	Male	3	0	1990	1994	-0.89_x000D_ (-1.39 to -0.39)	-3.68695	0.001	Yes
Caribbean	Male	3	1	1994	2001	-0.09_x000D_ (-0.36 to 0.18)	-0.674908	0.507	No
Caribbean	Male	3	2	2001	2013	-1_x000D_ (-1.11 to -0.9)	-19.4008	<0.001	Yes
Caribbean	Male	3	3	2013	2021	-1.89_x000D_ (-2.06 to -1.72)	-22.73	<0.001	Yes
Central Asia	Both	5	0	1990	2001	0.37_x000D_ (0.31 to 0.42)	14.035	<0.001	Yes
Central Asia	Both	5	1	2001	2004	-1.38_x000D_ (-2.18 to -0.56)	-3.58941	0.003	Yes
Central Asia	Both	5	2	2004	2012	-0.06_x000D_ (-0.17 to 0.05)	-1.24535	0.232	No
Central Asia	Both	5	3	2012	2016	-1.66_x000D_ (-2.06 to -1.25)	-8.65955	<0.001	Yes
Central Asia	Both	5	4	2016	2019	-5.98_x000D_ (-6.75 to -5.2)	-15.9607	<0.001	Yes
Central Asia	Both	5	5	2019	2021	-1.78_x000D_ (-2.58 to -0.96)	-4.6416	<0.001	Yes
Central Asia	Female	5	0	1990	1996	0.78_x000D_ (0.63 to 0.93)	10.9914	<0.001	Yes
Central Asia	Female	5	1	1996	2005	-0.81_x000D_ (-0.91 to -0.71)	-17.8161	<0.001	Yes
Central Asia	Female	5	2	2005	2011	0.17_x000D_ (-0.03 to 0.37)	1.8257	0.088	No
Central Asia	Female	5	3	2011	2016	-1.62_x000D_ (-1.9 to -1.34)	-12.3315	<0.001	Yes
Central Asia	Female	5	4	2016	2019	-5.99_x000D_ (-6.83 to -5.15)	-14.7516	<0.001	Yes
Central Asia	Female	5	5	2019	2021	-2.21_x000D_ (-3.08 to -1.33)	-5.33155	<0.001	Yes
Central Asia	Male	5	0	1990	1994	-0.4_x000D_ (-0.86 to 0.05)	-1.88763	0.079	No
Central Asia	Male	5	1	1994	2000	1.09_x000D_ (0.76 to 1.41)	7.14071	<0.001	Yes
Central Asia	Male	5	2	2000	2004	-0.9_x000D_ (-1.61 to -0.18)	-2.66721	0.018	Yes
Central Asia	Male	5	3	2004	2015	-0.35_x000D_ (-0.47 to -0.24)	-6.7304	<0.001	Yes
Central Asia	Male	5	4	2015	2019	-5.41_x000D_ (-6.09 to -4.73)	-16.4623	<0.001	Yes
Central Asia	Male	5	5	2019	2021	-1.81_x000D_ (-3.22 to -0.39)	-2.70469	0.016	Yes
Central Europe	Both	5	0	1990	1998	-0.66_x000D_ (-0.81 to -0.51)	-9.15235	<0.001	Yes
Central Europe	Both	5	1	1998	2005	-1.53_x000D_ (-1.77 to -1.3)	-13.8258	<0.001	Yes
Central Europe	Both	5	2	2005	2011	-3.38_x000D_ (-3.69 to -3.08)	-23.2623	<0.001	Yes
Central Europe	Both	5	3	2011	2014	-4.48_x000D_ (-5.82 to -3.13)	-6.93319	<0.001	Yes
Central Europe	Both	5	4	2014	2019	-3.64_x000D_ (-4.07 to -3.21)	-17.7123	<0.001	Yes
Central Europe	Both	5	5	2019	2021	-9.33_x000D_ (-10.6 to -8.04)	-14.8076	<0.001	Yes
Central Europe	Female	5	0	1990	1996	-0.93_x000D_ (-1.15 to -0.72)	-9.12123	<0.001	Yes
Central Europe	Female	5	1	1996	2005	-1.65_x000D_ (-1.79 to -1.51)	-25.1468	<0.001	Yes
Central Europe	Female	5	2	2005	2011	-3.32_x000D_ (-3.6 to -3.04)	-24.857	<0.001	Yes
Central Europe	Female	5	3	2011	2014	-5.08_x000D_ (-6.3 to -3.84)	-8.5733	<0.001	Yes
Central Europe	Female	5	4	2014	2019	-3.7_x000D_ (-4.09 to -3.31)	-19.6233	<0.001	Yes
Central Europe	Female	5	5	2019	2021	-9.71_x000D_ (-10.87 to -8.53)	-16.8013	<0.001	Yes
Central Europe	Male	3	0	1990	2000	-0.52_x000D_ (-0.69 to -0.36)	-6.67815	<0.001	Yes
Central Europe	Male	3	1	2000	2006	-1.85_x000D_ (-2.31 to -1.38)	-8.2576	<0.001	Yes
Central Europe	Male	3	2	2006	2019	-3.76_x000D_ (-3.88 to -3.64)	-64.3055	<0.001	Yes
Central Europe	Male	3	3	2019	2021	-9.07_x000D_ (-10.96 to -7.14)	-9.42557	<0.001	Yes
Central Latin America	Both	3	0	1990	2005	-0.91_x000D_ (-1.02 to -0.81)	-18.3397	<0.001	Yes
Central Latin America	Both	3	1	2005	2011	-3.15_x000D_ (-3.68 to -2.62)	-12.0775	<0.001	Yes
Central Latin America	Both	3	2	2011	2016	-4.33_x000D_ (-5.07 to -3.58)	-11.8085	<0.001	Yes
Central Latin America	Both	3	3	2016	2021	-5.98_x000D_ (-6.49 to -5.46)	-23.2399	<0.001	Yes
Central Latin America	Female	3	0	1990	1993	-2.1_x000D_ (-4.05 to -0.12)	-2.20778	0.039	Yes
Central Latin America	Female	3	1	1993	2005	-0.65_x000D_ (-0.92 to -0.38)	-5.04324	<0.001	Yes
Central Latin America	Female	3	2	2005	2015	-3.73_x000D_ (-4.08 to -3.38)	-21.6189	<0.001	Yes
Central Latin America	Female	3	3	2015	2021	-5.68_x000D_ (-6.32 to -5.04)	-17.9496	<0.001	Yes
Central Latin America	Male	4	0	1990	1997	-0.79_x000D_ (-0.98 to -0.61)	-8.87833	<0.001	Yes
Central Latin America	Male	4	1	1997	2006	-1.23_x000D_ (-1.38 to -1.08)	-16.8929	<0.001	Yes
Central Latin America	Male	4	2	2006	2011	-2.98_x000D_ (-3.41 to -2.55)	-14.2719	<0.001	Yes
Central Latin America	Male	4	3	2011	2016	-4.36_x000D_ (-4.78 to -3.93)	-21.0242	<0.001	Yes
Central Latin America	Male	4	4	2016	2021	-6.24_x000D_ (-6.54 to -5.95)	-43.0111	<0.001	Yes
Central Sub-Saharan Africa	Both	3	0	1990	2004	-0.01_x000D_ (-0.05 to 0.03)	-0.586777	0.564	No
Central Sub-Saharan Africa	Both	3	1	2004	2015	-0.49_x000D_ (-0.56 to -0.43)	-16.0058	<0.001	Yes
Central Sub-Saharan Africa	Both	3	2	2015	2019	-1.18_x000D_ (-1.59 to -0.78)	-6.01533	<0.001	Yes
Central Sub-Saharan Africa	Both	3	3	2019	2021	0.9_x000D_ (0.07 to 1.73)	2.26177	0.034	Yes
Central Sub-Saharan Africa	Female	2	0	1990	1994	-0.6_x000D_ (-1.25 to 0.05)	-1.91537	0.067	No
Central Sub-Saharan Africa	Female	2	1	1994	2003	0.29_x000D_ (0.07 to 0.52)	2.69505	0.013	Yes
Central Sub-Saharan Africa	Female	2	2	2003	2021	-0.6_x000D_ (-0.67 to -0.53)	-18.7383	<0.001	Yes
Central Sub-Saharan Africa	Male	4	0	1990	2005	-0.08_x000D_ (-0.09 to -0.08)	-38.3803	<0.001	Yes
Central Sub-Saharan Africa	Male	4	1	2005	2010	-0.57_x000D_ (-0.6 to -0.54)	-35.8534	<0.001	Yes
Central Sub-Saharan Africa	Male	4	2	2010	2015	-0.25_x000D_ (-0.29 to -0.22)	-16.0399	<0.001	Yes
Central Sub-Saharan Africa	Male	4	3	2015	2019	-1.54_x000D_ (-1.6 to -1.49)	-61.831	<0.001	Yes
Central Sub-Saharan Africa	Male	4	4	2019	2021	1.24_x000D_ (1.14 to 1.35)	24.5827	<0.001	Yes
East Asia	Both	2	0	1990	2000	-0.73_x000D_ (-0.94 to -0.53)	-7.48213	<0.001	Yes
East Asia	Both	2	1	2000	2019	-2.7_x000D_ (-2.79 to -2.62)	-67.4986	<0.001	Yes
East Asia	Both	2	2	2019	2021	-8.66_x000D_ (-11.01 to -6.25)	-7.16527	<0.001	Yes
East Asia	Female	2	0	1990	2008	-1.5_x000D_ (-1.6 to -1.4)	-31.4467	<0.001	Yes
East Asia	Female	2	1	2008	2019	-3.55_x000D_ (-3.78 to -3.32)	-31.0388	<0.001	Yes
East Asia	Female	2	2	2019	2021	-8.22_x000D_ (-11.01 to -5.34)	-5.73903	<0.001	Yes
East Asia	Male	3	0	1990	2001	-0.49_x000D_ (-0.62 to -0.37)	-8.08773	<0.001	Yes
East Asia	Male	3	1	2001	2004	-4.49_x000D_ (-6.27 to -2.66)	-5.05392	<0.001	Yes
East Asia	Male	3	2	2004	2019	-2.49_x000D_ (-2.58 to -2.4)	-59.2163	<0.001	Yes
East Asia	Male	3	3	2019	2021	-8.72_x000D_ (-10.42 to -6.98)	-10.0414	<0.001	Yes
Eastern Europe	Both	5	0	1990	1995	-0.11_x000D_ (-0.65 to 0.43)	-0.427921	0.675	No
Eastern Europe	Both	5	1	1995	2000	3.71_x000D_ (2.92 to 4.51)	10.128	<0.001	Yes
Eastern Europe	Both	5	2	2000	2005	0.78_x000D_ (0.01 to 1.56)	2.16489	0.047	Yes
Eastern Europe	Both	5	3	2005	2011	-1.5_x000D_ (-2.03 to -0.96)	-5.92744	<0.001	Yes
Eastern Europe	Both	5	4	2011	2016	-3.52_x000D_ (-4.26 to -2.78)	-9.96944	<0.001	Yes
Eastern Europe	Both	5	5	2016	2021	-6.83_x000D_ (-7.33 to -6.32)	-27.7952	<0.001	Yes
Eastern Europe	Female	5	0	1990	1995	-0.52_x000D_ (-0.94 to -0.11)	-2.67545	0.017	Yes
Eastern Europe	Female	5	1	1995	2000	2.82_x000D_ (2.22 to 3.43)	10.0231	<0.001	Yes
Eastern Europe	Female	5	2	2000	2006	-0.4_x000D_ (-0.81 to 0.02)	-2.03142	0.06	No
Eastern Europe	Female	5	3	2006	2011	-1.45_x000D_ (-2.03 to -0.86)	-5.24272	<0.001	Yes
Eastern Europe	Female	5	4	2011	2017	-4.22_x000D_ (-4.62 to -3.82)	-21.9636	<0.001	Yes
Eastern Europe	Female	5	5	2017	2021	-6.57_x000D_ (-7.12 to -6.01)	-24.4565	<0.001	Yes
Eastern Europe	Male	4	0	1990	1995	0.86_x000D_ (-0.05 to 1.79)	1.98422	0.063	No
Eastern Europe	Male	4	1	1995	2001	5.32_x000D_ (4.37 to 6.29)	11.9737	<0.001	Yes
Eastern Europe	Male	4	2	2001	2005	2.3_x000D_ (0.24 to 4.4)	2.34839	0.03	Yes
Eastern Europe	Male	4	3	2005	2015	-1.79_x000D_ (-2.16 to -1.43)	-10.2281	<0.001	Yes
Eastern Europe	Male	4	4	2015	2021	-7.29_x000D_ (-7.92 to -6.65)	-23.1002	<0.001	Yes
Eastern Sub-Saharan Africa	Both	2	0	1990	1999	0.14_x000D_ (-0.02 to 0.31)	1.76464	0.09	No
Eastern Sub-Saharan Africa	Both	2	1	1999	2015	-0.67_x000D_ (-0.74 to -0.59)	-17.9818	<0.001	Yes
Eastern Sub-Saharan Africa	Both	2	2	2015	2021	-3.99_x000D_ (-4.28 to -3.69)	-27.325	<0.001	Yes
Eastern Sub-Saharan Africa	Female	2	0	1990	2000	-0.08_x000D_ (-0.24 to 0.08)	-1.00293	0.326	No
Eastern Sub-Saharan Africa	Female	2	1	2000	2015	-0.84_x000D_ (-0.94 to -0.74)	-17.7151	<0.001	Yes
Eastern Sub-Saharan Africa	Female	2	2	2015	2021	-4.14_x000D_ (-4.48 to -3.8)	-24.6868	<0.001	Yes
Eastern Sub-Saharan Africa	Male	4	0	1990	2000	0.23_x000D_ (0.16 to 0.3)	7.02047	<0.001	Yes
Eastern Sub-Saharan Africa	Male	4	1	2000	2005	-0.98_x000D_ (-1.26 to -0.7)	-7.28013	<0.001	Yes
Eastern Sub-Saharan Africa	Male	4	2	2005	2015	-0.41_x000D_ (-0.49 to -0.33)	-10.6499	<0.001	Yes
Eastern Sub-Saharan Africa	Male	4	3	2015	2019	-4.32_x000D_ (-4.75 to -3.89)	-20.73	<0.001	Yes
Eastern Sub-Saharan Africa	Male	4	4	2019	2021	-2.87_x000D_ (-3.74 to -2)	-6.83363	<0.001	Yes
High-income Asia Pacific	Both	4	0	1990	1995	-0.63_x000D_ (-1.09 to -0.16)	-2.79868	0.012	Yes
High-income Asia Pacific	Both	4	1	1995	2002	-2.07_x000D_ (-2.42 to -1.72)	-12.3544	<0.001	Yes
High-income Asia Pacific	Both	4	2	2002	2016	-2.81_x000D_ (-2.92 to -2.71)	-54.3042	<0.001	Yes
High-income Asia Pacific	Both	4	3	2016	2019	-5.12_x000D_ (-7.1 to -3.1)	-5.24229	<0.001	Yes
High-income Asia Pacific	Both	4	4	2019	2021	0.2_x000D_ (-1.89 to 2.33)	0.196735	0.846	No
High-income Asia Pacific	Female	4	0	1990	1995	-0.6_x000D_ (-1.01 to -0.18)	-3.01817	0.007	Yes
High-income Asia Pacific	Female	4	1	1995	2006	-2.31_x000D_ (-2.46 to -2.17)	-33.8651	<0.001	Yes
High-income Asia Pacific	Female	4	2	2006	2016	-2.81_x000D_ (-2.98 to -2.65)	-35.1775	<0.001	Yes
High-income Asia Pacific	Female	4	3	2016	2019	-3.66_x000D_ (-5.44 to -1.85)	-4.20025	0.001	Yes
High-income Asia Pacific	Female	4	4	2019	2021	-0.09_x000D_ (-1.94 to 1.79)	-0.102349	0.92	No
High-income Asia Pacific	Male	4	0	1990	1995	-0.68_x000D_ (-1.13 to -0.22)	-3.10537	0.006	Yes
High-income Asia Pacific	Male	4	1	1995	2001	-1.89_x000D_ (-2.34 to -1.44)	-8.74636	<0.001	Yes
High-income Asia Pacific	Male	4	2	2001	2016	-2.88_x000D_ (-2.97 to -2.79)	-63.9019	<0.001	Yes
High-income Asia Pacific	Male	4	3	2016	2019	-5.87_x000D_ (-7.78 to -3.92)	-6.19767	<0.001	Yes
High-income Asia Pacific	Male	4	4	2019	2021	0.35_x000D_ (-1.69 to 2.43)	0.356658	0.725	No
High-income North America	Both	2	0	1990	2006	-0.16_x000D_ (-0.27 to -0.06)	-3.11219	0.005	Yes
High-income North America	Both	2	1	2006	2019	-4.05_x000D_ (-4.21 to -3.89)	-50.814	<0.001	Yes
High-income North America	Both	2	2	2019	2021	-8.72_x000D_ (-11.28 to -6.09)	-6.63203	<0.001	Yes
High-income North America	Female	3	0	1990	2005	-0.09_x000D_ (-0.2 to 0.03)	-1.61349	0.122	No
High-income North America	Female	3	1	2005	2012	-3.23_x000D_ (-3.67 to -2.79)	-15.0925	<0.001	Yes
High-income North America	Female	3	2	2012	2019	-4.44_x000D_ (-4.88 to -4.01)	-20.898	<0.001	Yes
High-income North America	Female	3	3	2019	2021	-8.76_x000D_ (-11.17 to -6.28)	-7.12206	<0.001	Yes
High-income North America	Male	2	0	1990	2006	-0.19_x000D_ (-0.29 to -0.09)	-3.95214	0.001	Yes
High-income North America	Male	2	1	2006	2019	-4.09_x000D_ (-4.24 to -3.95)	-56.1026	<0.001	Yes
High-income North America	Male	2	2	2019	2021	-8.17_x000D_ (-10.53 to -5.75)	-6.76222	<0.001	Yes
North Africa and Middle East	Both	4	0	1990	1997	-0.64_x000D_ (-0.78 to -0.49)	-9.2571	<0.001	Yes
North Africa and Middle East	Both	4	1	1997	2005	-1.06_x000D_ (-1.21 to -0.92)	-15.4372	<0.001	Yes
North Africa and Middle East	Both	4	2	2005	2011	-2.22_x000D_ (-2.46 to -1.98)	-19.3823	<0.001	Yes
North Africa and Middle East	Both	4	3	2011	2016	-3.28_x000D_ (-3.61 to -2.94)	-20.329	<0.001	Yes
North Africa and Middle East	Both	4	4	2016	2021	-4.4_x000D_ (-4.63 to -4.17)	-38.8263	<0.001	Yes
North Africa and Middle East	Female	5	0	1990	1996	-0.67_x000D_ (-0.82 to -0.51)	-9.30671	<0.001	Yes
North Africa and Middle East	Female	5	1	1996	2005	-1.1_x000D_ (-1.2 to -1.01)	-23.99	<0.001	Yes
North Africa and Middle East	Female	5	2	2005	2011	-2.37_x000D_ (-2.57 to -2.17)	-25.2883	<0.001	Yes
North Africa and Middle East	Female	5	3	2011	2016	-3.49_x000D_ (-3.77 to -3.22)	-26.4839	<0.001	Yes
North Africa and Middle East	Female	5	4	2016	2019	-4.77_x000D_ (-5.63 to -3.9)	-11.5079	<0.001	Yes
North Africa and Middle East	Female	5	5	2019	2021	-3.5_x000D_ (-4.37 to -2.62)	-8.38628	<0.001	Yes
North Africa and Middle East	Male	4	0	1990	1999	-0.65_x000D_ (-0.75 to -0.55)	-13.6413	<0.001	Yes
North Africa and Middle East	Male	4	1	1999	2005	-1.13_x000D_ (-1.37 to -0.89)	-9.72856	<0.001	Yes
North Africa and Middle East	Male	4	2	2005	2011	-2.18_x000D_ (-2.42 to -1.94)	-18.8824	<0.001	Yes
North Africa and Middle East	Male	4	3	2011	2016	-3.08_x000D_ (-3.42 to -2.74)	-18.974	<0.001	Yes
North Africa and Middle East	Male	4	4	2016	2021	-4.43_x000D_ (-4.66 to -4.19)	-38.8374	<0.001	Yes
Oceania	Both	2	0	1990	2001	0.02_x000D_ (-0.14 to 0.19)	0.305965	0.762	No
Oceania	Both	2	1	2001	2008	-1.62_x000D_ (-2.03 to -1.21)	-8.04596	<0.001	Yes
Oceania	Both	2	2	2008	2021	-3.31_x000D_ (-3.43 to -3.18)	-53.5025	<0.001	Yes
Oceania	Female	1	0	1990	2004	-0.28_x000D_ (-0.46 to -0.1)	-3.2415	0.003	Yes
Oceania	Female	1	1	2004	2021	-3.01_x000D_ (-3.14 to -2.88)	-46.6414	<0.001	Yes
Oceania	Male	5	0	1990	1994	-0.49_x000D_ (-0.78 to -0.2)	-3.60281	0.003	Yes
Oceania	Male	5	1	1994	2001	0.42_x000D_ (0.26 to 0.58)	5.69487	<0.001	Yes
Oceania	Male	5	2	2001	2010	-1.76_x000D_ (-1.86 to -1.66)	-37.5295	<0.001	Yes
Oceania	Male	5	3	2010	2015	-4.17_x000D_ (-4.45 to -3.89)	-31.0783	<0.001	Yes
Oceania	Male	5	4	2015	2019	-2.56_x000D_ (-3.01 to -2.11)	-11.9448	<0.001	Yes
Oceania	Male	5	5	2019	2021	-4.6_x000D_ (-5.48 to -3.72)	-10.8633	<0.001	Yes
South Asia	Both	4	0	1990	1994	-1.06_x000D_ (-1.23 to -0.88)	-12.7787	<0.001	Yes
South Asia	Both	4	1	1994	2004	-0.62_x000D_ (-0.67 to -0.57)	-25.7924	<0.001	Yes
South Asia	Both	4	2	2004	2012	-0.34_x000D_ (-0.41 to -0.27)	-9.72577	<0.001	Yes
South Asia	Both	4	3	2012	2016	-0.8_x000D_ (-1.07 to -0.53)	-6.1272	<0.001	Yes
South Asia	Both	4	4	2016	2021	-1.76_x000D_ (-1.88 to -1.64)	-30.2394	<0.001	Yes
South Asia	Female	5	0	1990	1996	-0.57_x000D_ (-0.64 to -0.5)	-17.3631	<0.001	Yes
South Asia	Female	5	1	1996	1999	-0.95_x000D_ (-1.36 to -0.54)	-4.93752	<0.001	Yes
South Asia	Female	5	2	1999	2006	-0.53_x000D_ (-0.6 to -0.46)	-16.2876	<0.001	Yes
South Asia	Female	5	3	2006	2009	-1.14_x000D_ (-1.55 to -0.73)	-5.91805	<0.001	Yes
South Asia	Female	5	4	2009	2016	-0.47_x000D_ (-0.54 to -0.4)	-14.3341	<0.001	Yes
South Asia	Female	5	5	2016	2021	-1.71_x000D_ (-1.8 to -1.62)	-39.8185	<0.001	Yes
South Asia	Male	4	0	1990	1994	-1.33_x000D_ (-1.65 to -1)	-8.43453	<0.001	Yes
South Asia	Male	4	1	1994	2005	-0.55_x000D_ (-0.63 to -0.47)	-14.2045	<0.001	Yes
South Asia	Male	4	2	2005	2010	0.14_x000D_ (-0.19 to 0.48)	0.904822	0.378	No
South Asia	Male	4	3	2010	2015	-0.69_x000D_ (-1.02 to -0.36)	-4.37523	<0.001	Yes
South Asia	Male	4	4	2015	2021	-1.73_x000D_ (-1.91 to -1.56)	-20.6697	<0.001	Yes
Southeast Asia	Both	4	0	1990	2001	-0.08_x000D_ (-0.16 to 0)	-2.09265	0.051	No
Southeast Asia	Both	4	1	2001	2006	-0.9_x000D_ (-1.26 to -0.53)	-5.0755	<0.001	Yes
Southeast Asia	Both	4	2	2006	2015	-2.32_x000D_ (-2.45 to -2.2)	-38.4003	<0.001	Yes
Southeast Asia	Both	4	3	2015	2019	-4.48_x000D_ (-5.04 to -3.91)	-16.3423	<0.001	Yes
Southeast Asia	Both	4	4	2019	2021	-2.61_x000D_ (-3.75 to -1.46)	-4.71558	<0.001	Yes
Southeast Asia	Female	5	0	1990	1994	-0.68_x000D_ (-1.17 to -0.19)	-2.97454	0.009	Yes
Southeast Asia	Female	5	1	1994	2001	0.14_x000D_ (-0.13 to 0.4)	1.11319	0.283	No
Southeast Asia	Female	5	2	2001	2007	-1.16_x000D_ (-1.5 to -0.81)	-7.14202	<0.001	Yes
Southeast Asia	Female	5	3	2007	2015	-2.24_x000D_ (-2.44 to -2.04)	-23.2387	<0.001	Yes
Southeast Asia	Female	5	4	2015	2019	-4.66_x000D_ (-5.4 to -3.91)	-13.0661	<0.001	Yes
Southeast Asia	Female	5	5	2019	2021	-2.67_x000D_ (-4.17 to -1.14)	-3.70209	0.002	Yes
Southeast Asia	Male	4	0	1990	2001	-0.08_x000D_ (-0.15 to -0.02)	-2.89001	0.01	Yes
Southeast Asia	Male	4	1	2001	2006	-0.9_x000D_ (-1.18 to -0.61)	-6.57078	<0.001	Yes
Southeast Asia	Male	4	2	2006	2016	-2.53_x000D_ (-2.61 to -2.45)	-64.6874	<0.001	Yes
Southeast Asia	Male	4	3	2016	2019	-4.94_x000D_ (-5.8 to -4.07)	-11.6543	<0.001	Yes
Southeast Asia	Male	4	4	2019	2021	-2.34_x000D_ (-3.23 to -1.44)	-5.44498	<0.001	Yes
Southern Latin America	Both	2	0	1990	2007	0.18_x000D_ (0.09 to 0.28)	4.11808	<0.001	Yes
Southern Latin America	Both	2	1	2007	2019	-1.26_x000D_ (-1.43 to -1.08)	-14.6766	<0.001	Yes
Southern Latin America	Both	2	2	2019	2021	-8.27_x000D_ (-10.65 to -5.82)	-6.75692	<0.001	Yes
Southern Latin America	Female	2	0	1990	2003	0.23_x000D_ (0.1 to 0.35)	3.79286	0.001	Yes
Southern Latin America	Female	2	1	2003	2019	-1.04_x000D_ (-1.14 to -0.94)	-21.5892	<0.001	Yes
Southern Latin America	Female	2	2	2019	2021	-10.01_x000D_ (-12.11 to -7.85)	-9.19293	<0.001	Yes
Southern Latin America	Male	2	0	1990	2007	0.25_x000D_ (0.15 to 0.35)	5.01549	<0.001	Yes
Southern Latin America	Male	2	1	2007	2019	-1.24_x000D_ (-1.43 to -1.05)	-13.1398	<0.001	Yes
Southern Latin America	Male	2	2	2019	2021	-7.93_x000D_ (-10.57 to -5.21)	-5.8608	<0.001	Yes
Southern Sub-Saharan Africa	Both	5	0	1990	1994	0.11_x000D_ (-1.1 to 1.33)	0.188192	0.853	No
Southern Sub-Saharan Africa	Both	5	1	1994	2006	-0.88_x000D_ (-1.14 to -0.63)	-7.28945	<0.001	Yes
Southern Sub-Saharan Africa	Both	5	2	2006	2011	-2.75_x000D_ (-3.93 to -1.57)	-4.89688	<0.001	Yes
Southern Sub-Saharan Africa	Both	5	3	2011	2014	-4.83_x000D_ (-8.42 to -1.1)	-2.74569	0.015	Yes
Southern Sub-Saharan Africa	Both	5	4	2014	2018	-2.18_x000D_ (-4.04 to -0.28)	-2.44336	0.027	Yes
Southern Sub-Saharan Africa	Both	5	5	2018	2021	-5.72_x000D_ (-7.51 to -3.89)	-6.52792	<0.001	Yes
Southern Sub-Saharan Africa	Female	2	0	1990	1993	0.48_x000D_ (-1.49 to 2.49)	0.49771	0.623	No
Southern Sub-Saharan Africa	Female	2	1	1993	2010	-1.12_x000D_ (-1.27 to -0.97)	-15.2646	<0.001	Yes
Southern Sub-Saharan Africa	Female	2	2	2010	2021	-3.61_x000D_ (-3.86 to -3.35)	-28.4271	<0.001	Yes
Southern Sub-Saharan Africa	Male	3	0	1990	2005	-0.45_x000D_ (-0.62 to -0.27)	-5.30446	<0.001	Yes
Southern Sub-Saharan Africa	Male	3	1	2005	2015	-3.91_x000D_ (-4.28 to -3.55)	-21.9501	<0.001	Yes
Southern Sub-Saharan Africa	Male	3	2	2015	2018	-1.57_x000D_ (-5.56 to 2.59)	-0.794659	0.436	No
Southern Sub-Saharan Africa	Male	3	3	2018	2021	-6.63_x000D_ (-8.55 to -4.68)	-6.89249	<0.001	Yes
Tropical Latin America	Both	5	0	1990	2000	-0.95_x000D_ (-1.05 to -0.85)	-20.6913	<0.001	Yes
Tropical Latin America	Both	5	1	2000	2008	-2.16_x000D_ (-2.32 to -1.99)	-27.5237	<0.001	Yes
Tropical Latin America	Both	5	2	2008	2011	-3.61_x000D_ (-4.82 to -2.39)	-6.2103	<0.001	Yes
Tropical Latin America	Both	5	3	2011	2014	-7.85_x000D_ (-9.01 to -6.68)	-13.8032	<0.001	Yes
Tropical Latin America	Both	5	4	2014	2019	-6.53_x000D_ (-6.9 to -6.16)	-36.0397	<0.001	Yes
Tropical Latin America	Both	5	5	2019	2021	-4.17_x000D_ (-5.37 to -2.95)	-7.18338	<0.001	Yes
Tropical Latin America	Female	5	0	1990	2005	-1.18_x000D_ (-1.21 to -1.14)	-64.9515	<0.001	Yes
Tropical Latin America	Female	5	1	2005	2008	-2.27_x000D_ (-3.16 to -1.37)	-5.32805	<0.001	Yes
Tropical Latin America	Female	5	2	2008	2011	-3.64_x000D_ (-4.52 to -2.75)	-8.60885	<0.001	Yes
Tropical Latin America	Female	5	3	2011	2014	-7.79_x000D_ (-8.63 to -6.94)	-18.8247	<0.001	Yes
Tropical Latin America	Female	5	4	2014	2019	-6.03_x000D_ (-6.31 to -5.76)	-45.677	<0.001	Yes
Tropical Latin America	Female	5	5	2019	2021	-4.04_x000D_ (-4.92 to -3.16)	-9.57479	<0.001	Yes
Tropical Latin America	Male	3	0	1990	1999	-0.78_x000D_ (-0.95 to -0.61)	-9.39599	<0.001	Yes
Tropical Latin America	Male	3	1	1999	2010	-2.42_x000D_ (-2.57 to -2.28)	-34.6985	<0.001	Yes
Tropical Latin America	Male	3	2	2010	2019	-7.03_x000D_ (-7.22 to -6.84)	-73.4993	<0.001	Yes
Tropical Latin America	Male	3	3	2019	2021	-4.02_x000D_ (-5.82 to -2.19)	-4.51296	<0.001	Yes
Western Europe	Both	3	0	1990	2005	-1.06_x000D_ (-1.13 to -0.99)	-30.727	<0.001	Yes
Western Europe	Both	3	1	2005	2011	-2.66_x000D_ (-3.03 to -2.29)	-14.7227	<0.001	Yes
Western Europe	Both	3	2	2011	2015	-3.97_x000D_ (-4.78 to -3.15)	-9.8798	<0.001	Yes
Western Europe	Both	3	3	2015	2021	-4.8_x000D_ (-5.07 to -4.52)	-35.4842	<0.001	Yes
Western Europe	Female	2	0	1990	2006	-1.04_x000D_ (-1.11 to -0.98)	-31.8755	<0.001	Yes
Western Europe	Female	2	1	2006	2012	-2.66_x000D_ (-3.05 to -2.28)	-14.056	<0.001	Yes
Western Europe	Female	2	2	2012	2021	-4.07_x000D_ (-4.23 to -3.92)	-53.0596	<0.001	Yes
Western Europe	Male	4	0	1990	2001	-0.97_x000D_ (-1.1 to -0.85)	-16.4074	<0.001	Yes
Western Europe	Male	4	1	2001	2006	-1.58_x000D_ (-2.16 to -1)	-5.68508	<0.001	Yes
Western Europe	Male	4	2	2006	2011	-2.79_x000D_ (-3.36 to -2.22)	-10.121	<0.001	Yes
Western Europe	Male	4	3	2011	2015	-4.18_x000D_ (-5.07 to -3.29)	-9.65848	<0.001	Yes
Western Europe	Male	4	4	2015	2021	-5.14_x000D_ (-5.43 to -4.84)	-35.2471	<0.001	Yes
Western Sub-Saharan Africa	Both	4	0	1990	1994	-0.84_x000D_ (-0.99 to -0.69)	-11.7134	<0.001	Yes
Western Sub-Saharan Africa	Both	4	1	1994	2000	-0.06_x000D_ (-0.17 to 0.04)	-1.25846	0.224	No
Western Sub-Saharan Africa	Both	4	2	2000	2011	-0.62_x000D_ (-0.65 to -0.58)	-34.9452	<0.001	Yes
Western Sub-Saharan Africa	Both	4	3	2011	2016	-1.23_x000D_ (-1.38 to -1.08)	-17.1751	<0.001	Yes
Western Sub-Saharan Africa	Both	4	4	2016	2021	-2.83_x000D_ (-2.93 to -2.73)	-56.4668	<0.001	Yes
Western Sub-Saharan Africa	Female	5	0	1990	1994	-0.59_x000D_ (-0.69 to -0.5)	-13.1293	<0.001	Yes
Western Sub-Saharan Africa	Female	5	1	1994	2001	-0.17_x000D_ (-0.22 to -0.12)	-6.941	<0.001	Yes
Western Sub-Saharan Africa	Female	5	2	2001	2004	-0.98_x000D_ (-1.28 to -0.68)	-6.89088	<0.001	Yes
Western Sub-Saharan Africa	Female	5	3	2004	2011	-0.35_x000D_ (-0.4 to -0.3)	-14.3896	<0.001	Yes
Western Sub-Saharan Africa	Female	5	4	2011	2016	-1.45_x000D_ (-1.54 to -1.35)	-32.2061	<0.001	Yes
Western Sub-Saharan Africa	Female	5	5	2016	2021	-2.21_x000D_ (-2.28 to -2.14)	-69.8501	<0.001	Yes
Western Sub-Saharan Africa	Male	5	0	1990	1994	-0.95_x000D_ (-1.04 to -0.86)	-21.8013	<0.001	Yes
Western Sub-Saharan Africa	Male	5	1	1994	2001	-0.07_x000D_ (-0.12 to -0.02)	-2.84772	0.012	Yes
Western Sub-Saharan Africa	Male	5	2	2001	2012	-0.72_x000D_ (-0.75 to -0.7)	-67.4638	<0.001	Yes
Western Sub-Saharan Africa	Male	5	3	2012	2016	-1.18_x000D_ (-1.32 to -1.03)	-17.124	<0.001	Yes
Western Sub-Saharan Africa	Male	5	4	2016	2019	-3.01_x000D_ (-3.29 to -2.72)	-22.0515	<0.001	Yes
Western Sub-Saharan Africa	Male	5	5	2019	2021	-3.59_x000D_ (-3.88 to -3.31)	-26.426	<0.001	Yes
AYAs: adolescents and young adults; CI: confidence interval.

## Sheet: Supplementary Table 3
Supplementary Table 3. The join-point regression results of the mortality rate among AYAs from 1990-2021 at global and regional levels
Location	Gender	Joinpoint	Segment	Segment_Start	Segment_End	APC_95CI	Test_Statistic	p_Value	Significant_indicator
Global	Both	5	0	1990	1993	0.33_x000D_ (-0.62 to 1.28)	0.728248	0.478	No
Global	Both	5	1	1993	1997	-1.41_x000D_ (-2.35 to -0.47)	-3.19253	0.006	Yes
Global	Both	5	2	1997	2000	0.61_x000D_ (-1.28 to 2.55)	0.685678	0.503	No
Global	Both	5	3	2000	2004	-0.8_x000D_ (-1.74 to 0.15)	-1.79487	0.093	No
Global	Both	5	4	2004	2018	-2.19_x000D_ (-2.29 to -2.09)	-47.2988	<0.001	Yes
Global	Both	5	5	2018	2021	-0.74_x000D_ (-1.68 to 0.2)	-1.67319	0.115	No
Global	Female	4	0	1990	1993	-0.38_x000D_ (-1.47 to 0.73)	-0.716349	0.483	No
Global	Female	4	1	1993	1997	-2.34_x000D_ (-3.41 to -1.25)	-4.48702	<0.001	Yes
Global	Female	4	2	1997	2003	0.09_x000D_ (-0.41 to 0.58)	0.368897	0.717	No
Global	Female	4	3	2003	2015	-2.14_x000D_ (-2.29 to -2)	-30.4735	<0.001	Yes
Global	Female	4	4	2015	2021	-1.28_x000D_ (-1.65 to -0.91)	-7.25317	<0.001	Yes
Global	Male	5	0	1990	1993	0.53_x000D_ (-0.58 to 1.66)	1.01954	0.324	No
Global	Male	5	1	1993	1997	-1.11_x000D_ (-2.2 to -0.01)	-2.14166	0.049	Yes
Global	Male	5	2	1997	2000	0.75_x000D_ (-1.47 to 3.01)	0.714399	0.486	No
Global	Male	5	3	2000	2004	-0.85_x000D_ (-1.95 to 0.26)	-1.64016	0.122	No
Global	Male	5	4	2004	2018	-2.24_x000D_ (-2.35 to -2.12)	-41.4075	<0.001	Yes
Global	Male	5	5	2018	2021	-0.91_x000D_ (-2.01 to 0.2)	-1.75469	0.100	No
High SDI	Both	4	0	1990	1994	-0.6_x000D_ (-1.62 to 0.44)	-1.21647	0.240	No
High SDI	Both	4	1	1994	1998	-3.71_x000D_ (-5.27 to -2.12)	-4.85877	<0.001	Yes
High SDI	Both	4	2	1998	2003	-6.22_x000D_ (-7.19 to -5.25)	-13.073	<0.001	Yes
High SDI	Both	4	3	2003	2010	-3.09_x000D_ (-3.62 to -2.55)	-11.951	<0.001	Yes
High SDI	Both	4	4	2010	2021	-1.49_x000D_ (-1.7 to -1.27)	-14.2858	<0.001	Yes
High SDI	Female	4	0	1990	1994	-2.98_x000D_ (-3.75 to -2.2)	-7.99446	<0.001	Yes
High SDI	Female	4	1	1994	2004	-4.52_x000D_ (-4.74 to -4.3)	-42.3841	<0.001	Yes
High SDI	Female	4	2	2004	2015	-1.44_x000D_ (-1.63 to -1.24)	-15.5542	<0.001	Yes
High SDI	Female	4	3	2015	2019	0.68_x000D_ (-0.58 to 1.95)	1.12978	0.273	No
High SDI	Female	4	4	2019	2021	-3.85_x000D_ (-6.23 to -1.4)	-3.28185	0.004	Yes
High SDI	Male	4	0	1990	1994	-0.02_x000D_ (-1 to 0.96)	-0.0493031	0.961	No
High SDI	Male	4	1	1994	1998	-3.45_x000D_ (-4.94 to -1.94)	-4.7438	<0.001	Yes
High SDI	Male	4	2	1998	2002	-7.07_x000D_ (-8.5 to -5.61)	-9.91012	<0.001	Yes
High SDI	Male	4	3	2002	2010	-3.71_x000D_ (-4.11 to -3.31)	-19.1401	<0.001	Yes
High SDI	Male	4	4	2010	2021	-1.68_x000D_ (-1.88 to -1.47)	-16.966	<0.001	Yes
High-middle SDI	Both	5	0	1990	1994	1.12_x000D_ (0.04 to 2.21)	2.20514	0.043	Yes
High-middle SDI	Both	5	1	1994	1998	-3.23_x000D_ (-4.86 to -1.57)	-4.11848	0.001	Yes
High-middle SDI	Both	5	2	1998	2004	-0.05_x000D_ (-0.8 to 0.72)	-0.129192	0.899	No
High-middle SDI	Both	5	3	2004	2010	-4.54_x000D_ (-5.26 to -3.81)	-13.0355	<0.001	Yes
High-middle SDI	Both	5	4	2010	2013	-6.37_x000D_ (-9.5 to -3.14)	-4.13038	0.001	Yes
High-middle SDI	Both	5	5	2013	2021	-0.39_x000D_ (-0.76 to -0.02)	-2.23431	0.041	Yes
High-middle SDI	Female	5	0	1990	1993	0.76_x000D_ (-0.74 to 2.29)	1.076	0.299	No
High-middle SDI	Female	5	1	1993	1998	-4.64_x000D_ (-5.54 to -3.72)	-10.6235	<0.001	Yes
High-middle SDI	Female	5	2	1998	2004	0.11_x000D_ (-0.56 to 0.79)	0.363726	0.721	No
High-middle SDI	Female	5	3	2004	2012	-4.55_x000D_ (-4.94 to -4.17)	-24.6808	<0.001	Yes
High-middle SDI	Female	5	4	2012	2017	-3.33_x000D_ (-4.25 to -2.41)	-7.58806	<0.001	Yes
High-middle SDI	Female	5	5	2017	2021	-1.77_x000D_ (-2.7 to -0.83)	-3.99182	0.001	Yes
High-middle SDI	Male	5	0	1990	1994	1.57_x000D_ (0.45 to 2.72)	2.9789	0.009	Yes
High-middle SDI	Male	5	1	1994	1998	-2.88_x000D_ (-4.59 to -1.15)	-3.53006	0.003	Yes
High-middle SDI	Male	5	2	1998	2003	0.4_x000D_ (-0.72 to 1.52)	0.752623	0.463	No
High-middle SDI	Male	5	3	2003	2009	-3.97_x000D_ (-4.73 to -3.21)	-10.9307	<0.001	Yes
High-middle SDI	Male	5	4	2009	2013	-6.52_x000D_ (-8.15 to -4.85)	-8.12614	<0.001	Yes
High-middle SDI	Male	5	5	2013	2021	-0.11_x000D_ (-0.5 to 0.27)	-0.634843	0.535	No
Middle SDI	Both	5	0	1990	1992	0.36_x000D_ (-1.68 to 2.45)	0.37538	0.713	No
Middle SDI	Both	5	1	1992	1997	-1.9_x000D_ (-2.53 to -1.25)	-6.2639	<0.001	Yes
Middle SDI	Both	5	2	1997	2003	-0.22_x000D_ (-0.68 to 0.24)	-1.02466	0.322	No
Middle SDI	Both	5	3	2003	2007	-4.27_x000D_ (-5.26 to -3.28)	-9.04038	<0.001	Yes
Middle SDI	Both	5	4	2007	2015	-2.97_x000D_ (-3.24 to -2.7)	-23.3496	<0.001	Yes
Middle SDI	Both	5	5	2015	2021	-1.02_x000D_ (-1.36 to -0.67)	-6.25061	<0.001	Yes
Middle SDI	Female	5	0	1990	1993	-1.15_x000D_ (-2.13 to -0.16)	-2.46474	0.026	Yes
Middle SDI	Female	5	1	1993	1997	-4.48_x000D_ (-5.43 to -3.52)	-9.75914	<0.001	Yes
Middle SDI	Female	5	2	1997	2003	-0.6_x000D_ (-1.04 to -0.15)	-2.84849	0.012	Yes
Middle SDI	Female	5	3	2003	2007	-4.79_x000D_ (-5.74 to -3.83)	-10.4617	<0.001	Yes
Middle SDI	Female	5	4	2007	2015	-3.97_x000D_ (-4.22 to -3.71)	-32.274	<0.001	Yes
Middle SDI	Female	5	5	2015	2021	-1.43_x000D_ (-1.76 to -1.1)	-9.08871	<0.001	Yes
Middle SDI	Male	5	0	1990	1998	-0.97_x000D_ (-1.25 to -0.69)	-7.42567	<0.001	Yes
Middle SDI	Male	5	1	1998	2001	0.66_x000D_ (-1.89 to 3.27)	0.544765	0.594	No
Middle SDI	Male	5	2	2001	2004	-1.93_x000D_ (-4.41 to 0.62)	-1.62151	0.126	No
Middle SDI	Male	5	3	2004	2007	-4.23_x000D_ (-6.65 to -1.74)	-3.59044	0.003	Yes
Middle SDI	Male	5	4	2007	2015	-2.74_x000D_ (-3.07 to -2.41)	-17.2855	<0.001	Yes
Middle SDI	Male	5	5	2015	2021	-1.05_x000D_ (-1.48 to -0.62)	-5.1767	<0.001	Yes
Low-middle SDI	Both	5	0	1990	1997	-0.64_x000D_ (-0.83 to -0.46)	-7.35941	<0.001	Yes
Low-middle SDI	Both	5	1	1997	2000	1.08_x000D_ (-0.32 to 2.51)	1.64108	0.122	No
Low-middle SDI	Both	5	2	2000	2009	-0.5_x000D_ (-0.65 to -0.35)	-6.96217	<0.001	Yes
Low-middle SDI	Both	5	3	2009	2016	-2.75_x000D_ (-2.97 to -2.51)	-25.1038	<0.001	Yes
Low-middle SDI	Both	5	4	2016	2019	-3.62_x000D_ (-4.96 to -2.26)	-5.61845	<0.001	Yes
Low-middle SDI	Both	5	5	2019	2021	-1.05_x000D_ (-2.43 to 0.34)	-1.61302	0.128	No
Low-middle SDI	Female	4	0	1990	1997	-0.77_x000D_ (-1.16 to -0.38)	-4.16203	0.001	Yes
Low-middle SDI	Female	4	1	1997	2003	0.31_x000D_ (-0.35 to 0.97)	0.990855	0.335	No
Low-middle SDI	Female	4	2	2003	2012	-1.45_x000D_ (-1.76 to -1.13)	-9.58929	<0.001	Yes
Low-middle SDI	Female	4	3	2012	2019	-2.74_x000D_ (-3.23 to -2.26)	-11.8037	<0.001	Yes
Low-middle SDI	Female	4	4	2019	2021	-0.43_x000D_ (-3.31 to 2.53)	-0.31129	0.759	No
Low-middle SDI	Male	5	0	1990	1996	-0.72_x000D_ (-0.97 to -0.47)	-6.04865	<0.001	Yes
Low-middle SDI	Male	5	1	1996	1999	1.2_x000D_ (-0.32 to 2.74)	1.68404	0.113	No
Low-middle SDI	Male	5	2	1999	2009	-0.33_x000D_ (-0.47 to -0.19)	-5.07663	<0.001	Yes
Low-middle SDI	Male	5	3	2009	2016	-2.91_x000D_ (-3.16 to -2.67)	-24.6931	<0.001	Yes
Low-middle SDI	Male	5	4	2016	2019	-3.87_x000D_ (-5.31 to -2.4)	-5.56472	<0.001	Yes
Low-middle SDI	Male	5	5	2019	2021	-1.29_x000D_ (-2.76 to 0.22)	-1.82635	0.088	No
Low SDI	Both	2	0	1990	2000	0.1_x000D_ (-0.04 to 0.25)	1.46409	0.156	No
Low SDI	Both	2	1	2000	2008	-0.47_x000D_ (-0.72 to -0.23)	-3.94055	0.001	Yes
Low SDI	Both	2	2	2008	2021	-2.15_x000D_ (-2.24 to -2.05)	-45.9463	<0.001	Yes
Low SDI	Female	5	0	1990	1997	-0.18_x000D_ (-0.46 to 0.1)	-1.34624	0.198	No
Low SDI	Female	5	1	1997	2001	0.54_x000D_ (-0.51 to 1.61)	1.10236	0.288	No
Low SDI	Female	5	2	2001	2008	-0.79_x000D_ (-1.14 to -0.44)	-4.77116	<0.001	Yes
Low SDI	Female	5	3	2008	2011	-2.94_x000D_ (-4.96 to -0.88)	-3.02831	0.008	Yes
Low SDI	Female	5	4	2011	2014	-0.65_x000D_ (-2.72 to 1.46)	-0.662965	0.517	No
Low SDI	Female	5	5	2014	2021	-2.13_x000D_ (-2.41 to -1.86)	-16.3768	<0.001	Yes
Low SDI	Male	5	0	1990	2000	0.17_x000D_ (0.06 to 0.29)	3.22039	0.006	Yes
Low SDI	Male	5	1	2000	2003	-1.02_x000D_ (-2.46 to 0.45)	-1.48399	0.159	No
Low SDI	Male	5	2	2003	2008	-0.19_x000D_ (-0.65 to 0.28)	-0.851674	0.408	No
Low SDI	Male	5	3	2008	2013	-1.93_x000D_ (-2.38 to -1.47)	-8.92891	<0.001	Yes
Low SDI	Male	5	4	2013	2019	-2.63_x000D_ (-2.95 to -2.31)	-17.2835	<0.001	Yes
Low SDI	Male	5	5	2019	2021	-1.49_x000D_ (-2.93 to -0.03)	-2.18143	0.045	Yes
Andean Latin America	Both	3	0	1990	1995	-0.21_x000D_ (-1.58 to 1.17)	-0.324167	0.749	No
Andean Latin America	Both	3	1	1995	2016	-3.71_x000D_ (-3.87 to -3.55)	-46.5651	<0.001	Yes
Andean Latin America	Both	3	2	2016	2019	3.24_x000D_ (-2.92 to 9.79)	1.07681	0.294	No
Andean Latin America	Both	3	3	2019	2021	-5.65_x000D_ (-11.28 to 0.35)	-1.96324	0.063	No
Andean Latin America	Female	3	0	1990	1995	-0.17_x000D_ (-2.12 to 1.81)	-0.184488	0.855	No
Andean Latin America	Female	3	1	1995	2001	-6.54_x000D_ (-8.36 to -4.68)	-7.14341	<0.001	Yes
Andean Latin America	Female	3	2	2001	2016	-3.37_x000D_ (-3.77 to -2.97)	-17.2756	<0.001	Yes
Andean Latin America	Female	3	3	2016	2021	-0.82_x000D_ (-2.75 to 1.15)	-0.869046	0.395	No
Andean Latin America	Male	4	0	1990	1996	-0.33_x000D_ (-1.23 to 0.57)	-0.772603	0.450	No
Andean Latin America	Male	4	1	1996	2010	-3.39_x000D_ (-3.66 to -3.12)	-25.9012	<0.001	Yes
Andean Latin America	Male	4	2	2010	2015	-5.02_x000D_ (-6.61 to -3.41)	-6.41507	<0.001	Yes
Andean Latin America	Male	4	3	2015	2019	2.65_x000D_ (-0.05 to 5.43)	2.06131	0.054	No
Andean Latin America	Male	4	4	2019	2021	-5.53_x000D_ (-10.44 to -0.35)	-2.2391	0.038	Yes
Australasia	Both	3	0	1990	1998	-1.51_x000D_ (-2.26 to -0.76)	-4.16161	<0.001	Yes
Australasia	Both	3	1	1998	2001	-7.2_x000D_ (-13.44 to -0.5)	-2.22942	0.037	Yes
Australasia	Both	3	2	2001	2004	0.87_x000D_ (-5.92 to 8.14)	0.257416	0.799	No
Australasia	Both	3	3	2004	2021	-2.03_x000D_ (-2.27 to -1.79)	-17.5154	<0.001	Yes
Australasia	Female	0	0	1990	2021	-1.21_x000D_ (-1.43 to -0.99)	-11.0827	<0.001	Yes
Australasia	Male	5	0	1990	1998	-2.31_x000D_ (-3.03 to -1.58)	-6.6744	<0.001	Yes
Australasia	Male	5	1	1998	2001	-7.32_x000D_ (-13.44 to -0.76)	-2.37094	0.032	Yes
Australasia	Male	5	2	2001	2005	1.41_x000D_ (-1.99 to 4.94)	0.875471	0.395	No
Australasia	Male	5	3	2005	2010	-5.38_x000D_ (-7.4 to -3.31)	-5.4538	<0.001	Yes
Australasia	Male	5	4	2010	2013	1.84_x000D_ (-4.89 to 9.04)	0.569052	0.578	No
Australasia	Male	5	5	2013	2021	-2.95_x000D_ (-3.67 to -2.23)	-8.56617	<0.001	Yes
Caribbean	Both	3	0	1990	1994	-0.51_x000D_ (-2.21 to 1.21)	-0.622026	0.541	No
Caribbean	Both	3	1	1994	2010	-2.06_x000D_ (-2.29 to -1.84)	-18.8844	<0.001	Yes
Caribbean	Both	3	2	2010	2018	2.88_x000D_ (2.14 to 3.63)	8.14478	<0.001	Yes
Caribbean	Both	3	3	2018	2021	-3.54_x000D_ (-6.13 to -0.89)	-2.76038	0.012	Yes
Caribbean	Female	4	0	1990	1996	-0.42_x000D_ (-0.95 to 0.11)	-1.6721	0.112	No
Caribbean	Female	4	1	1996	2000	-3.22_x000D_ (-4.74 to -1.69)	-4.3682	<0.001	Yes
Caribbean	Female	4	2	2000	2010	-1.94_x000D_ (-2.22 to -1.66)	-14.3053	<0.001	Yes
Caribbean	Female	4	3	2010	2018	1.66_x000D_ (1.23 to 2.09)	8.21259	<0.001	Yes
Caribbean	Female	4	4	2018	2021	-2.93_x000D_ (-4.45 to -1.39)	-3.95964	0.001	Yes
Caribbean	Male	2	0	1990	2010	-1.92_x000D_ (-2.1 to -1.73)	-21.5764	<0.001	Yes
Caribbean	Male	2	1	2010	2018	3.15_x000D_ (2.22 to 4.08)	7.09796	<0.001	Yes
Caribbean	Male	2	2	2018	2021	-3.66_x000D_ (-6.86 to -0.36)	-2.28308	0.032	Yes
Central Asia	Both	4	0	1990	1995	12.28_x000D_ (10.84 to 13.75)	18.7897	<0.001	Yes
Central Asia	Both	4	1	1995	2003	0.31_x000D_ (-0.46 to 1.09)	0.847048	0.408	No
Central Asia	Both	4	2	2003	2006	4.31_x000D_ (-1.56 to 10.53)	1.53023	0.143	No
Central Asia	Both	4	3	2006	2014	-1.24_x000D_ (-2 to -0.47)	-3.3881	0.003	Yes
Central Asia	Both	4	4	2014	2021	-2.82_x000D_ (-3.57 to -2.06)	-7.75254	<0.001	Yes
Central Asia	Female	3	0	1990	1995	10.29_x000D_ (8.88 to 11.71)	15.8921	<0.001	Yes
Central Asia	Female	3	1	1995	2005	-0.34_x000D_ (-0.86 to 0.18)	-1.34999	0.191	No
Central Asia	Female	3	2	2005	2014	-1.48_x000D_ (-2.09 to -0.86)	-4.95923	<0.001	Yes
Central Asia	Female	3	3	2014	2021	-3.25_x000D_ (-3.99 to -2.51)	-8.98332	<0.001	Yes
Central Asia	Male	4	0	1990	1995	13.51_x000D_ (12.02 to 15.02)	20.1366	<0.001	Yes
Central Asia	Male	4	1	1995	2003	0.63_x000D_ (-0.16 to 1.43)	1.67616	0.111	No
Central Asia	Male	4	2	2003	2006	6.53_x000D_ (0.41 to 13.02)	2.24795	0.037	Yes
Central Asia	Male	4	3	2006	2014	-1.19_x000D_ (-1.97 to -0.4)	-3.17824	0.005	Yes
Central Asia	Male	4	4	2014	2021	-2.71_x000D_ (-3.48 to -1.94)	-7.3048	<0.001	Yes
Central Europe	Both	5	0	1990	1994	6.48_x000D_ (4.59 to 8.41)	7.46819	<0.001	Yes
Central Europe	Both	5	1	1994	2003	-6.22_x000D_ (-6.8 to -5.64)	-22.1435	<0.001	Yes
Central Europe	Both	5	2	2003	2008	0.94_x000D_ (-0.85 to 2.76)	1.1122	0.284	No
Central Europe	Both	5	3	2008	2014	-3.26_x000D_ (-4.48 to -2.03)	-5.57648	<0.001	Yes
Central Europe	Both	5	4	2014	2018	5.03_x000D_ (2.09 to 8.05)	3.6893	0.002	Yes
Central Europe	Both	5	5	2018	2021	-3.21_x000D_ (-5.92 to -0.43)	-2.45525	0.027	Yes
Central Europe	Female	5	0	1990	1994	3.94_x000D_ (2.5 to 5.41)	5.90383	<0.001	Yes
Central Europe	Female	5	1	1994	2003	-6.63_x000D_ (-7.08 to -6.18)	-30.3601	<0.001	Yes
Central Europe	Female	5	2	2003	2008	1.5_x000D_ (0.09 to 2.93)	2.27625	0.038	Yes
Central Europe	Female	5	3	2008	2013	-2.88_x000D_ (-4.22 to -1.51)	-4.45502	<0.001	Yes
Central Europe	Female	5	4	2013	2018	3.32_x000D_ (1.89 to 4.78)	4.98954	<0.001	Yes
Central Europe	Female	5	5	2018	2021	-3.52_x000D_ (-5.63 to -1.37)	-3.46234	0.003	Yes
Central Europe	Male	5	0	1990	1994	6.99_x000D_ (4.81 to 9.22)	6.99131	<0.001	Yes
Central Europe	Male	5	1	1994	2004	-5.76_x000D_ (-6.32 to -5.2)	-21.2766	<0.001	Yes
Central Europe	Male	5	2	2004	2008	2.19_x000D_ (-1.09 to 5.57)	1.41679	0.177	No
Central Europe	Male	5	3	2008	2014	-3.87_x000D_ (-5.26 to -2.46)	-5.77074	<0.001	Yes
Central Europe	Male	5	4	2014	2018	5.32_x000D_ (1.95 to 8.81)	3.39559	0.004	Yes
Central Europe	Male	5	5	2018	2021	-3.08_x000D_ (-6.18 to 0.13)	-2.04707	0.059	No
Central Latin America	Both	2	0	1990	1993	2.1_x000D_ (-0.63 to 4.9)	1.58467	0.126	No
Central Latin America	Both	2	1	1993	2014	-2.91_x000D_ (-3.05 to -2.77)	-41.1141	<0.001	Yes
Central Latin America	Both	2	2	2014	2021	0.54_x000D_ (-0.18 to 1.27)	1.54326	0.136	No
Central Latin America	Female	3	0	1990	1993	0.92_x000D_ (-1.79 to 3.71)	0.70096	0.491	No
Central Latin America	Female	3	1	1993	2003	-4.3_x000D_ (-4.78 to -3.83)	-18.3853	<0.001	Yes
Central Latin America	Female	3	2	2003	2013	-3.54_x000D_ (-4.02 to -3.06)	-15.0722	<0.001	Yes
Central Latin America	Female	3	3	2013	2021	0.61_x000D_ (0.02 to 1.21)	2.13562	0.045	Yes
Central Latin America	Male	4	0	1990	1993	2.52_x000D_ (0.32 to 4.76)	2.41119	0.027	Yes
Central Latin America	Male	4	1	1993	1996	-3.75_x000D_ (-7.83 to 0.51)	-1.85502	0.080	No
Central Latin America	Male	4	2	1996	1999	-0.86_x000D_ (-5.06 to 3.53)	-0.418472	0.681	No
Central Latin America	Male	4	3	1999	2014	-3.07_x000D_ (-3.26 to -2.87)	-32.2347	<0.001	Yes
Central Latin America	Male	4	4	2014	2021	0.58_x000D_ (0 to 1.16)	2.0988	0.050	No
Central Sub-Saharan Africa	Both	4	0	1990	1997	-1.33_x000D_ (-1.53 to -1.13)	-13.9865	<0.001	Yes
Central Sub-Saharan Africa	Both	4	1	1997	2000	1.01_x000D_ (-0.5 to 2.54)	1.40768	0.176	No
Central Sub-Saharan Africa	Both	4	2	2000	2007	-0.65_x000D_ (-0.9 to -0.4)	-5.40117	<0.001	Yes
Central Sub-Saharan Africa	Both	4	3	2007	2014	-0.08_x000D_ (-0.33 to 0.18)	-0.632349	0.535	No
Central Sub-Saharan Africa	Both	4	4	2014	2021	-1.59_x000D_ (-1.78 to -1.39)	-16.7141	<0.001	Yes
Central Sub-Saharan Africa	Female	3	0	1990	1997	-1.66_x000D_ (-1.94 to -1.38)	-12.2418	<0.001	Yes
Central Sub-Saharan Africa	Female	3	1	1997	2002	1.14_x000D_ (0.46 to 1.83)	3.51085	0.002	Yes
Central Sub-Saharan Africa	Female	3	2	2002	2016	-0.78_x000D_ (-0.89 to -0.67)	-14.6127	<0.001	Yes
Central Sub-Saharan Africa	Female	3	3	2016	2021	-1.54_x000D_ (-2.01 to -1.07)	-6.76942	<0.001	Yes
Central Sub-Saharan Africa	Male	4	0	1990	1997	-1.26_x000D_ (-1.47 to -1.05)	-12.5932	<0.001	Yes
Central Sub-Saharan Africa	Male	4	1	1997	2000	0.74_x000D_ (-0.84 to 2.36)	0.979369	0.340	No
Central Sub-Saharan Africa	Male	4	2	2000	2007	-0.71_x000D_ (-0.98 to -0.44)	-5.5795	<0.001	Yes
Central Sub-Saharan Africa	Male	4	3	2007	2013	0.3_x000D_ (-0.06 to 0.65)	1.74667	0.098	No
Central Sub-Saharan Africa	Male	4	4	2013	2021	-1.5_x000D_ (-1.67 to -1.33)	-18.3389	<0.001	Yes
East Asia	Both	4	0	1990	1993	0.39_x000D_ (-1.83 to 2.65)	0.362786	0.721	No
East Asia	Both	4	1	1993	1997	-3.01_x000D_ (-5.15 to -0.83)	-2.88274	0.010	Yes
East Asia	Both	4	2	1997	2003	-0.65_x000D_ (-1.64 to 0.35)	-1.37531	0.186	No
East Asia	Both	4	3	2003	2014	-6.05_x000D_ (-6.38 to -5.73)	-37.7695	<0.001	Yes
East Asia	Both	4	4	2014	2021	1.16_x000D_ (0.56 to 1.76)	4.06119	0.001	Yes
East Asia	Female	4	0	1990	1993	-0.48_x000D_ (-2.89 to 1.99)	-0.416085	0.682	No
East Asia	Female	4	1	1993	1997	-6.48_x000D_ (-8.74 to -4.15)	-5.73683	<0.001	Yes
East Asia	Female	4	2	1997	2003	-2.04_x000D_ (-3.11 to -0.96)	-3.9441	0.001	Yes
East Asia	Female	4	3	2003	2015	-7.11_x000D_ (-7.42 to -6.8)	-46.8767	<0.001	Yes
East Asia	Female	4	4	2015	2021	-1.31_x000D_ (-2.12 to -0.49)	-3.33852	0.004	Yes
East Asia	Male	5	0	1990	1992	1.57_x000D_ (-2.9 to 6.25)	0.738485	0.472	No
East Asia	Male	5	1	1992	1997	-1.83_x000D_ (-3.21 to -0.42)	-2.75581	0.015	Yes
East Asia	Male	5	2	1997	2003	-0.3_x000D_ (-1.3 to 0.71)	-0.62933	0.539	No
East Asia	Male	5	3	2003	2010	-5.73_x000D_ (-6.45 to -5.01)	-16.5165	<0.001	Yes
East Asia	Male	5	4	2010	2013	-7.37_x000D_ (-11.45 to -3.1)	-3.6194	0.003	Yes
East Asia	Male	5	5	2013	2021	0.82_x000D_ (0.32 to 1.31)	3.52832	0.003	Yes
Eastern Europe	Both	4	0	1990	1995	24.95_x000D_ (21.21 to 28.8)	15.4149	<0.001	Yes
Eastern Europe	Both	4	1	1995	1998	-8.55_x000D_ (-20.15 to 4.75)	-1.38259	0.184	No
Eastern Europe	Both	4	2	1998	2005	17.62_x000D_ (14.95 to 20.35)	14.8583	<0.001	Yes
Eastern Europe	Both	4	3	2005	2014	-0.62_x000D_ (-2.08 to 0.87)	-0.87881	0.391	No
Eastern Europe	Both	4	4	2014	2021	-3.73_x000D_ (-5.46 to -1.97)	-4.40121	<0.001	Yes
Eastern Europe	Female	3	0	1990	1995	19.61_x000D_ (15.87 to 23.47)	11.7314	<0.001	Yes
Eastern Europe	Female	3	1	1995	1998	-7.6_x000D_ (-19.83 to 6.49)	-1.15828	0.260	No
Eastern Europe	Female	3	2	1998	2005	19.96_x000D_ (17.11 to 22.87)	15.772	<0.001	Yes
Eastern Europe	Female	3	3	2005	2021	-1.24_x000D_ (-1.77 to -0.7)	-4.7621	<0.001	Yes
Eastern Europe	Male	4	0	1990	1995	27.14_x000D_ (23.31 to 31.09)	16.4987	<0.001	Yes
Eastern Europe	Male	4	1	1995	1998	-9_x000D_ (-20.63 to 4.34)	-1.44798	0.165	No
Eastern Europe	Male	4	2	1998	2005	16.92_x000D_ (14.25 to 19.65)	14.2063	<0.001	Yes
Eastern Europe	Male	4	3	2005	2014	-0.62_x000D_ (-2.1 to 0.87)	-0.881352	0.390	No
Eastern Europe	Male	4	4	2014	2021	-4.42_x000D_ (-6.15 to -2.66)	-5.19686	<0.001	Yes
Eastern Sub-Saharan Africa	Both	4	0	1990	1993	0.57_x000D_ (0.21 to 0.94)	3.3205	0.004	Yes
Eastern Sub-Saharan Africa	Both	4	1	1993	2000	-0.16_x000D_ (-0.28 to -0.04)	-2.70426	0.015	Yes
Eastern Sub-Saharan Africa	Both	4	2	2000	2008	-0.67_x000D_ (-0.77 to -0.58)	-14.7321	<0.001	Yes
Eastern Sub-Saharan Africa	Both	4	3	2008	2013	-1.37_x000D_ (-1.6 to -1.15)	-12.7106	<0.001	Yes
Eastern Sub-Saharan Africa	Both	4	4	2013	2021	-1.02_x000D_ (-1.1 to -0.94)	-27.2743	<0.001	Yes
Eastern Sub-Saharan Africa	Female	5	0	1990	1995	0.11_x000D_ (-0.14 to 0.36)	0.930271	0.367	No
Eastern Sub-Saharan Africa	Female	5	1	1995	2000	-0.76_x000D_ (-1.12 to -0.41)	-4.55832	<0.001	Yes
Eastern Sub-Saharan Africa	Female	5	2	2000	2003	-1.74_x000D_ (-2.85 to -0.62)	-3.30889	0.005	Yes
Eastern Sub-Saharan Africa	Female	5	3	2003	2011	-1.24_x000D_ (-1.39 to -1.09)	-17.5653	<0.001	Yes
Eastern Sub-Saharan Africa	Female	5	4	2011	2016	-0.69_x000D_ (-1.05 to -0.34)	-4.13824	0.001	Yes
Eastern Sub-Saharan Africa	Female	5	5	2016	2021	-1.56_x000D_ (-1.81 to -1.31)	-13.252	<0.001	Yes
Eastern Sub-Saharan Africa	Male	4	0	1990	1993	0.67_x000D_ (0.1 to 1.23)	2.48509	0.023	Yes
Eastern Sub-Saharan Africa	Male	4	1	1993	2004	-0.14_x000D_ (-0.22 to -0.05)	-3.3029	0.004	Yes
Eastern Sub-Saharan Africa	Male	4	2	2004	2010	-0.82_x000D_ (-1.07 to -0.57)	-6.90108	<0.001	Yes
Eastern Sub-Saharan Africa	Male	4	3	2010	2013	-1.83_x000D_ (-2.93 to -0.72)	-3.46132	0.003	Yes
Eastern Sub-Saharan Africa	Male	4	4	2013	2021	-0.94_x000D_ (-1.06 to -0.82)	-16.1755	<0.001	Yes
High-income Asia Pacific	Both	4	0	1990	1996	-3.94_x000D_ (-4.4 to -3.48)	-17.7477	<0.001	Yes
High-income Asia Pacific	Both	4	1	1996	2006	-8.69_x000D_ (-8.93 to -8.46)	-74.3227	<0.001	Yes
High-income Asia Pacific	Both	4	2	2006	2016	-5.03_x000D_ (-5.27 to -4.78)	-42.1433	<0.001	Yes
High-income Asia Pacific	Both	4	3	2016	2019	1.3_x000D_ (-1.51 to 4.2)	0.965648	0.347	No
High-income Asia Pacific	Both	4	4	2019	2021	-3.87_x000D_ (-6.54 to -1.12)	-2.9449	0.009	Yes
High-income Asia Pacific	Female	1	0	1990	2001	-6.73_x000D_ (-7.24 to -6.22)	-26.1805	<0.001	Yes
High-income Asia Pacific	Female	1	1	2001	2021	-1.63_x000D_ (-1.85 to -1.42)	-15.2181	<0.001	Yes
High-income Asia Pacific	Male	5	0	1990	1995	-2.82_x000D_ (-3.42 to -2.22)	-9.90853	<0.001	Yes
High-income Asia Pacific	Male	5	1	1995	1999	-7.63_x000D_ (-8.89 to -6.35)	-12.2876	<0.001	Yes
High-income Asia Pacific	Male	5	2	1999	2006	-10.29_x000D_ (-10.7 to -9.87)	-49.7202	<0.001	Yes
High-income Asia Pacific	Male	5	3	2006	2016	-6.29_x000D_ (-6.52 to -6.05)	-55.0598	<0.001	Yes
High-income Asia Pacific	Male	5	4	2016	2019	1.35_x000D_ (-1.4 to 4.18)	1.04157	0.314	No
High-income Asia Pacific	Male	5	5	2019	2021	-3.17_x000D_ (-5.79 to -0.46)	-2.49028	0.025	Yes
High-income North America	Both	4	0	1990	1994	-0.69_x000D_ (-2.51 to 1.17)	-0.786495	0.442	No
High-income North America	Both	4	1	1994	2006	-4.44_x000D_ (-4.82 to -4.06)	-24.1522	<0.001	Yes
High-income North America	Both	4	2	2006	2012	0.41_x000D_ (-0.9 to 1.73)	0.649427	0.524	No
High-income North America	Both	4	3	2012	2017	5.93_x000D_ (3.99 to 7.91)	6.533	<0.001	Yes
High-income North America	Both	4	4	2017	2021	0.1_x000D_ (-1.74 to 1.97)	0.115197	0.910	No
High-income North America	Female	5	0	1990	2002	-1.61_x000D_ (-1.81 to -1.41)	-17.1507	<0.001	Yes
High-income North America	Female	5	1	2002	2005	-7.6_x000D_ (-10.7 to -4.38)	-4.92436	<0.001	Yes
High-income North America	Female	5	2	2005	2012	1.07_x000D_ (0.49 to 1.66)	3.93643	0.001	Yes
High-income North America	Female	5	3	2012	2016	7.44_x000D_ (5.62 to 9.29)	8.94689	<0.001	Yes
High-income North America	Female	5	4	2016	2019	2.7_x000D_ (-0.75 to 6.27)	1.65931	0.118	No
High-income North America	Female	5	5	2019	2021	-1.31_x000D_ (-4.63 to 2.12)	-0.822299	0.424	No
High-income North America	Male	4	0	1990	1994	-0.95_x000D_ (-2.89 to 1.04)	-1.00405	0.329	No
High-income North America	Male	4	1	1994	2006	-5.01_x000D_ (-5.41 to -4.6)	-25.4702	<0.001	Yes
High-income North America	Male	4	2	2006	2012	0.3_x000D_ (-1.1 to 1.72)	0.449493	0.658	No
High-income North America	Male	4	3	2012	2017	5.34_x000D_ (3.27 to 7.46)	5.50208	<0.001	Yes
High-income North America	Male	4	4	2017	2021	0.03_x000D_ (-1.94 to 2.04)	0.0316997	0.975	No
North Africa and Middle East	Both	5	0	1990	1992	-4.07_x000D_ (-6.06 to -2.04)	-4.21877	0.001	Yes
North Africa and Middle East	Both	5	1	1992	1997	-2.34_x000D_ (-2.99 to -1.69)	-7.61049	<0.001	Yes
North Africa and Middle East	Both	5	2	1997	2004	-3.81_x000D_ (-4.15 to -3.47)	-23.3217	<0.001	Yes
North Africa and Middle East	Both	5	3	2004	2010	-2.55_x000D_ (-3.01 to -2.09)	-11.724	<0.001	Yes
North Africa and Middle East	Both	5	4	2010	2013	-1.2_x000D_ (-3.26 to 0.89)	-1.22856	0.238	No
North Africa and Middle East	Both	5	5	2013	2021	-2.06_x000D_ (-2.28 to -1.83)	-19.3195	<0.001	Yes
North Africa and Middle East	Female	5	0	1990	1992	-4.88_x000D_ (-6.9 to -2.82)	-4.98252	<0.001	Yes
North Africa and Middle East	Female	5	1	1992	1998	-2_x000D_ (-2.47 to -1.53)	-9.01415	<0.001	Yes
North Africa and Middle East	Female	5	2	1998	2001	-3.16_x000D_ (-5.22 to -1.07)	-3.20078	0.006	Yes
North Africa and Middle East	Female	5	3	2001	2004	-1.85_x000D_ (-3.93 to 0.28)	-1.85587	0.083	No
North Africa and Middle East	Female	5	4	2004	2009	-3.06_x000D_ (-3.72 to -2.4)	-9.78463	<0.001	Yes
North Africa and Middle East	Female	5	5	2009	2021	-2.27_x000D_ (-2.39 to -2.14)	-38.6083	<0.001	Yes
North Africa and Middle East	Male	5	0	1990	1997	-2.75_x000D_ (-2.98 to -2.52)	-25.0383	<0.001	Yes
North Africa and Middle East	Male	5	1	1997	2005	-4.23_x000D_ (-4.46 to -4.01)	-38.7966	<0.001	Yes
North Africa and Middle East	Male	5	2	2005	2010	-2.26_x000D_ (-2.8 to -1.7)	-8.64233	<0.001	Yes
North Africa and Middle East	Male	5	3	2010	2014	-0.97_x000D_ (-1.84 to -0.08)	-2.32726	0.034	Yes
North Africa and Middle East	Male	5	4	2014	2018	-2.43_x000D_ (-3.3 to -1.56)	-5.89822	<0.001	Yes
North Africa and Middle East	Male	5	5	2018	2021	-1.17_x000D_ (-2.04 to -0.29)	-2.81593	0.013	Yes
Oceania	Both	2	0	1990	1999	-0.5_x000D_ (-0.8 to -0.19)	-3.33344	0.003	Yes
Oceania	Both	2	1	1999	2004	-4.16_x000D_ (-5.17 to -3.13)	-8.19758	<0.001	Yes
Oceania	Both	2	2	2004	2021	-0.46_x000D_ (-0.58 to -0.34)	-8.0847	<0.001	Yes
Oceania	Female	4	0	1990	1999	-0.72_x000D_ (-1 to -0.43)	-5.32498	<0.001	Yes
Oceania	Female	4	1	1999	2003	-6.33_x000D_ (-7.77 to -4.86)	-8.84272	<0.001	Yes
Oceania	Female	4	2	2003	2009	-1.97_x000D_ (-2.65 to -1.29)	-6.02839	<0.001	Yes
Oceania	Female	4	3	2009	2012	0.78_x000D_ (-2.3 to 3.96)	0.527659	0.604	No
Oceania	Female	4	4	2012	2021	-0.88_x000D_ (-1.16 to -0.6)	-6.5814	<0.001	Yes
Oceania	Male	2	0	1990	1999	-0.37_x000D_ (-0.67 to -0.06)	-2.50239	0.020	Yes
Oceania	Male	2	1	1999	2004	-3.78_x000D_ (-4.79 to -2.76)	-7.55371	<0.001	Yes
Oceania	Male	2	2	2004	2021	-0.43_x000D_ (-0.55 to -0.32)	-7.71261	<0.001	Yes
South Asia	Both	5	0	1990	1996	-0.64_x000D_ (-1.13 to -0.15)	-2.76286	0.015	Yes
South Asia	Both	5	1	1996	1999	2.08_x000D_ (-0.86 to 5.1)	1.50053	0.154	No
South Asia	Both	5	2	1999	2009	-0.03_x000D_ (-0.3 to 0.24)	-0.238179	0.815	No
South Asia	Both	5	3	2009	2013	-2.71_x000D_ (-4.12 to -1.28)	-4.00871	0.001	Yes
South Asia	Both	5	4	2013	2019	-4.05_x000D_ (-4.67 to -3.42)	-13.4961	<0.001	Yes
South Asia	Both	5	5	2019	2021	-1.02_x000D_ (-3.87 to 1.91)	-0.747501	0.466	No
South Asia	Female	2	0	1990	1996	-0.48_x000D_ (-1.49 to 0.54)	-0.968739	0.342	No
South Asia	Female	2	1	1996	2006	0.74_x000D_ (0.19 to 1.3)	2.77153	0.011	Yes
South Asia	Female	2	2	2006	2021	-2.3_x000D_ (-2.55 to -2.05)	-18.8172	<0.001	Yes
South Asia	Male	5	0	1990	1996	-0.53_x000D_ (-1.12 to 0.06)	-1.90613	0.076	No
South Asia	Male	5	1	1996	1999	2.16_x000D_ (-1.38 to 5.83)	1.29236	0.216	No
South Asia	Male	5	2	1999	2009	0.04_x000D_ (-0.29 to 0.36)	0.232799	0.819	No
South Asia	Male	5	3	2009	2013	-2.73_x000D_ (-4.43 to -1)	-3.35258	0.004	Yes
South Asia	Male	5	4	2013	2019	-4.37_x000D_ (-5.12 to -3.61)	-12.0707	<0.001	Yes
South Asia	Male	5	5	2019	2021	-1.47_x000D_ (-4.88 to 2.07)	-0.893926	0.385	No
Southeast Asia	Both	2	0	1990	2002	-0.21_x000D_ (-0.34 to -0.09)	-3.61925	0.001	Yes
Southeast Asia	Both	2	1	2002	2007	-3.02_x000D_ (-3.66 to -2.39)	-9.69127	<0.001	Yes
Southeast Asia	Both	2	2	2007	2021	-1.74_x000D_ (-1.83 to -1.64)	-37.3409	<0.001	Yes
Southeast Asia	Female	3	0	1990	1998	-0.8_x000D_ (-0.92 to -0.68)	-13.3724	<0.001	Yes
Southeast Asia	Female	3	1	1998	2002	-0.32_x000D_ (-0.89 to 0.25)	-1.17968	0.251	No
Southeast Asia	Female	3	2	2002	2017	-2.81_x000D_ (-2.86 to -2.76)	-110.612	<0.001	Yes
Southeast Asia	Female	3	3	2017	2021	-1.89_x000D_ (-2.24 to -1.53)	-10.9659	<0.001	Yes
Southeast Asia	Male	3	0	1990	1995	0.34_x000D_ (-0.15 to 0.84)	1.43105	0.167	No
Southeast Asia	Male	3	1	1995	2002	-0.38_x000D_ (-0.75 to 0)	-2.09638	0.048	Yes
Southeast Asia	Male	3	2	2002	2007	-3.04_x000D_ (-3.72 to -2.35)	-9.13212	<0.001	Yes
Southeast Asia	Male	3	3	2007	2021	-1.55_x000D_ (-1.65 to -1.44)	-31.1391	<0.001	Yes
Southern Latin America	Both	5	0	1990	1993	-10.27_x000D_ (-13.78 to -6.62)	-5.79589	<0.001	Yes
Southern Latin America	Both	5	1	1993	1996	1.84_x000D_ (-5.96 to 10.3)	0.488687	0.632	No
Southern Latin America	Both	5	2	1996	1999	-8.72_x000D_ (-15.72 to -1.15)	-2.4403	0.028	Yes
Southern Latin America	Both	5	3	1999	2013	-2.05_x000D_ (-2.46 to -1.64)	-10.5676	<0.001	Yes
Southern Latin America	Both	5	4	2013	2016	1.72_x000D_ (-6.08 to 10.16)	0.455061	0.656	No
Southern Latin America	Both	5	5	2016	2021	-4.12_x000D_ (-5.81 to -2.39)	-5.02543	<0.001	Yes
Southern Latin America	Female	4	0	1990	1992	-11.11_x000D_ (-18.2 to -3.4)	-2.97317	0.008	Yes
Southern Latin America	Female	4	1	1992	1996	-3.73_x000D_ (-7.66 to 0.36)	-1.92182	0.071	No
Southern Latin America	Female	4	2	1996	2000	-11.5_x000D_ (-15.11 to -7.74)	-6.1699	<0.001	Yes
Southern Latin America	Female	4	3	2000	2019	-0.99_x000D_ (-1.26 to -0.73)	-7.85454	<0.001	Yes
Southern Latin America	Female	4	4	2019	2021	-5.15_x000D_ (-12.72 to 3.08)	-1.33479	0.199	No
Southern Latin America	Male	5	0	1990	1993	-10.64_x000D_ (-14.7 to -6.39)	-5.16196	<0.001	Yes
Southern Latin America	Male	5	1	1993	1996	3.02_x000D_ (-6.12 to 13.05)	0.682606	0.505	No
Southern Latin America	Male	5	2	1996	1999	-7.43_x000D_ (-15.64 to 1.59)	-1.7697	0.097	No
Southern Latin America	Male	5	3	1999	2013	-2.2_x000D_ (-2.68 to -1.73)	-9.75364	<0.001	Yes
Southern Latin America	Male	5	4	2013	2016	2.08_x000D_ (-6.98 to 12.02)	0.472782	0.643	No
Southern Latin America	Male	5	5	2016	2021	-4.56_x000D_ (-6.52 to -2.55)	-4.78586	<0.001	Yes
Southern Sub-Saharan Africa	Both	5	0	1990	1992	0.39_x000D_ (-7.03 to 8.4)	0.10703	0.916	No
Southern Sub-Saharan Africa	Both	5	1	1992	1997	-5.89_x000D_ (-8.15 to -3.58)	-5.32863	<0.001	Yes
Southern Sub-Saharan Africa	Both	5	2	1997	2003	11.12_x000D_ (9.23 to 13.05)	13.0933	<0.001	Yes
Southern Sub-Saharan Africa	Both	5	3	2003	2006	-0.27_x000D_ (-7.64 to 7.69)	-0.0745859	0.942	No
Southern Sub-Saharan Africa	Both	5	4	2006	2015	-8.05_x000D_ (-8.82 to -7.28)	-21.3608	<0.001	Yes
Southern Sub-Saharan Africa	Both	5	5	2015	2021	1.33_x000D_ (0.03 to 2.66)	2.17613	0.046	Yes
Southern Sub-Saharan Africa	Female	4	0	1990	1994	-5.42_x000D_ (-8.21 to -2.54)	-3.90176	0.001	Yes
Southern Sub-Saharan Africa	Female	4	1	1994	1997	-15.4_x000D_ (-23.05 to -6.98)	-3.70281	0.002	Yes
Southern Sub-Saharan Africa	Female	4	2	1997	2004	17.45_x000D_ (15.59 to 19.35)	21.0782	<0.001	Yes
Southern Sub-Saharan Africa	Female	4	3	2004	2014	-9.77_x000D_ (-10.55 to -8.99)	-24.9451	<0.001	Yes
Southern Sub-Saharan Africa	Female	4	4	2014	2021	0.6_x000D_ (-0.66 to 1.89)	0.996627	0.332	No
Southern Sub-Saharan Africa	Male	5	0	1990	1997	-2.13_x000D_ (-2.99 to -1.26)	-5.21582	<0.001	Yes
Southern Sub-Saharan Africa	Male	5	1	1997	2003	8.05_x000D_ (6.47 to 9.65)	11.2175	<0.001	Yes
Southern Sub-Saharan Africa	Male	5	2	2003	2007	-0.67_x000D_ (-3.88 to 2.66)	-0.432633	0.671	No
Southern Sub-Saharan Africa	Male	5	3	2007	2014	-8.21_x000D_ (-9.23 to -7.19)	-16.4272	<0.001	Yes
Southern Sub-Saharan Africa	Male	5	4	2014	2017	-2.61_x000D_ (-8.81 to 4.01)	-0.856672	0.405	No
Southern Sub-Saharan Africa	Male	5	5	2017	2021	2.52_x000D_ (0.41 to 4.67)	2.54585	0.022	Yes
Tropical Latin America	Both	3	0	1990	1999	-1.72_x000D_ (-2.01 to -1.43)	-12.2039	<0.001	Yes
Tropical Latin America	Both	3	1	1999	2011	-3.69_x000D_ (-3.9 to -3.48)	-35.9002	<0.001	Yes
Tropical Latin America	Both	3	2	2011	2018	-4.64_x000D_ (-5.16 to -4.11)	-18.0642	<0.001	Yes
Tropical Latin America	Both	3	3	2018	2021	-0.33_x000D_ (-1.93 to 1.29)	-0.428156	0.673	No
Tropical Latin America	Female	2	0	1990	1997	-2.19_x000D_ (-3 to -1.38)	-5.51125	<0.001	Yes
Tropical Latin America	Female	2	1	1997	2019	-3.77_x000D_ (-3.92 to -3.62)	-50.1211	<0.001	Yes
Tropical Latin America	Female	2	2	2019	2021	0.04_x000D_ (-5.98 to 6.45)	0.0141632	0.989	No
Tropical Latin America	Male	3	0	1990	1999	-1.7_x000D_ (-2 to -1.39)	-11.4393	<0.001	Yes
Tropical Latin America	Male	3	1	1999	2011	-3.7_x000D_ (-3.92 to -3.48)	-34.093	<0.001	Yes
Tropical Latin America	Male	3	2	2011	2018	-4.73_x000D_ (-5.28 to -4.18)	-17.4709	<0.001	Yes
Tropical Latin America	Male	3	3	2018	2021	-0.21_x000D_ (-1.89 to 1.51)	-0.251729	0.804	No
Western Europe	Both	4	0	1990	1995	-1.1_x000D_ (-2.05 to -0.14)	-2.41278	0.027	Yes
Western Europe	Both	4	1	1995	2001	-3.63_x000D_ (-4.56 to -2.7)	-8.06119	<0.001	Yes
Western Europe	Both	4	2	2001	2013	-6.1_x000D_ (-6.38 to -5.83)	-45.4883	<0.001	Yes
Western Europe	Both	4	3	2013	2017	-0.48_x000D_ (-2.61 to 1.69)	-0.470261	0.644	No
Western Europe	Both	4	4	2017	2021	-5.03_x000D_ (-6.31 to -3.72)	-7.94514	<0.001	Yes
Western Europe	Female	4	0	1990	2001	-2.39_x000D_ (-2.64 to -2.14)	-19.6428	<0.001	Yes
Western Europe	Female	4	1	2001	2005	-7.25_x000D_ (-9.01 to -5.45)	-8.23702	<0.001	Yes
Western Europe	Female	4	2	2005	2012	-5.33_x000D_ (-5.94 to -4.71)	-17.7316	<0.001	Yes
Western Europe	Female	4	3	2012	2018	-0.79_x000D_ (-1.64 to 0.06)	-1.94909	0.067	No
Western Europe	Female	4	4	2018	2021	-4.99_x000D_ (-6.79 to -3.14)	-5.59984	<0.001	Yes
Western Europe	Male	4	0	1990	1995	-0.71_x000D_ (-1.78 to 0.37)	-1.38692	0.182	No
Western Europe	Male	4	1	1995	2002	-4.06_x000D_ (-4.84 to -3.28)	-10.6613	<0.001	Yes
Western Europe	Male	4	2	2002	2013	-6.34_x000D_ (-6.69 to -5.99)	-36.5596	<0.001	Yes
Western Europe	Male	4	3	2013	2017	-0.97_x000D_ (-3.33 to 1.46)	-0.843416	0.410	No
Western Europe	Male	4	4	2017	2021	-5.36_x000D_ (-6.79 to -3.9)	-7.5637	<0.001	Yes
Western Sub-Saharan Africa	Both	5	0	1990	2000	-0.75_x000D_ (-0.83 to -0.67)	-19.683	<0.001	Yes
Western Sub-Saharan Africa	Both	5	1	2000	2004	-0.2_x000D_ (-0.72 to 0.33)	-0.808046	0.432	No
Western Sub-Saharan Africa	Both	5	2	2004	2008	-1.48_x000D_ (-2 to -0.96)	-6.06376	<0.001	Yes
Western Sub-Saharan Africa	Both	5	3	2008	2014	-0.32_x000D_ (-0.55 to -0.08)	-2.89453	0.011	Yes
Western Sub-Saharan Africa	Both	5	4	2014	2017	-2.2_x000D_ (-3.22 to -1.17)	-4.52478	<0.001	Yes
Western Sub-Saharan Africa	Both	5	5	2017	2021	-2.9_x000D_ (-3.22 to -2.58)	-18.925	<0.001	Yes
Western Sub-Saharan Africa	Female	3	0	1990	2004	-0.88_x000D_ (-0.95 to -0.82)	-28.0116	<0.001	Yes
Western Sub-Saharan Africa	Female	3	1	2004	2008	-1.75_x000D_ (-2.44 to -1.06)	-5.25074	<0.001	Yes
Western Sub-Saharan Africa	Female	3	2	2008	2014	-0.56_x000D_ (-0.87 to -0.25)	-3.73118	0.001	Yes
Western Sub-Saharan Africa	Female	3	3	2014	2021	-2.37_x000D_ (-2.55 to -2.18)	-26.5773	<0.001	Yes
Western Sub-Saharan Africa	Male	5	0	1990	2000	-0.68_x000D_ (-0.79 to -0.57)	-13.441	<0.001	Yes
Western Sub-Saharan Africa	Male	5	1	2000	2004	-0.02_x000D_ (-0.71 to 0.68)	-0.056226	0.956	No
Western Sub-Saharan Africa	Male	5	2	2004	2008	-1.31_x000D_ (-1.99 to -0.63)	-4.06066	0.001	Yes
Western Sub-Saharan Africa	Male	5	3	2008	2014	-0.13_x000D_ (-0.44 to 0.18)	-0.924338	0.370	No
Western Sub-Saharan Africa	Male	5	4	2014	2017	-2.11_x000D_ (-3.46 to -0.74)	-3.27602	0.005	Yes
Western Sub-Saharan Africa	Male	5	5	2017	2021	-3.04_x000D_ (-3.46 to -2.61)	-15.0078	<0.001	Yes
AYAs: adolescents and young adults; CI: confidence interval.

## Sheet: Supplementary Table 4
Supplementary Table 4. The join-point regression results of DALYs rate among AYAs from 1990-2021 at global and regional levels
Location	Gender	Joinpoint	Segment	Segment_Start	Segment_End	APC_95CI	Significant_indicator	Test_Statistic	p_Value	Significant_indicator
Global	Both	5	0	1990	1993	0.34_x000D_ (-0.57 to 1.25)	No	0.787634	0.443	No
Global	Both	5	1	1993	1997	-1.38_x000D_ (-2.27 to -0.48)	Yes	-3.26132	0.005	Yes
Global	Both	5	2	1997	2000	0.44_x000D_ (-1.37 to 2.29)	No	0.518329	0.612	No
Global	Both	5	3	2000	2004	-0.83_x000D_ (-1.73 to 0.08)	No	-1.95507	0.069	No
Global	Both	5	4	2004	2018	-2.18_x000D_ (-2.27 to -2.08)	Yes	-49.1939	<0.001	Yes
Global	Both	5	5	2018	2021	-0.81_x000D_ (-1.7 to 0.1)	No	-1.89534	0.077	No
Global	Female	4	0	1990	1993	-0.34_x000D_ (-1.36 to 0.69)	No	-0.702411	0.491	No
Global	Female	4	1	1993	1997	-2.28_x000D_ (-3.28 to -1.27)	Yes	-4.70777	<0.001	Yes
Global	Female	4	2	1997	2003	-0.06_x000D_ (-0.52 to 0.4)	No	-0.287173	0.777	No
Global	Female	4	3	2003	2018	-2.05_x000D_ (-2.15 to -1.96)	Yes	-45.1269	<0.001	Yes
Global	Female	4	4	2018	2021	-0.5_x000D_ (-1.52 to 0.53)	No	-1.03181	0.316	No
Global	Male	5	0	1990	1993	0.54_x000D_ (-0.54 to 1.63)	No	1.06546	0.304	No
Global	Male	5	1	1993	1997	-1.08_x000D_ (-2.14 to 0)	Yes	-2.13727	0.049	Yes
Global	Male	5	2	1997	2000	0.58_x000D_ (-1.57 to 2.78)	No	0.574016	0.574	No
Global	Male	5	3	2000	2004	-0.92_x000D_ (-1.99 to 0.16)	No	-1.82513	0.088	No
Global	Male	5	4	2004	2019	-2.2_x000D_ (-2.3 to -2.1)	Yes	-46.8074	<0.001	Yes
Global	Male	5	5	2019	2021	-0.28_x000D_ (-2.41 to 1.9)	No	-0.27882	0.784	No
High SDI	Both	4	0	1990	1994	-0.78_x000D_ (-1.73 to 0.19)	No	-1.6946	0.107	No
High SDI	Both	4	1	1994	1998	-3.78_x000D_ (-5.24 to -2.3)	Yes	-5.29352	<0.001	Yes
High SDI	Both	4	2	1998	2003	-6.12_x000D_ (-7.03 to -5.21)	Yes	-13.7327	<0.001	Yes
High SDI	Both	4	3	2003	2010	-2.95_x000D_ (-3.45 to -2.45)	Yes	-12.1711	<0.001	Yes
High SDI	Both	4	4	2010	2021	-1.57_x000D_ (-1.78 to -1.37)	Yes	-16.1589	<0.001	Yes
High SDI	Female	4	0	1990	1994	-3.19_x000D_ (-3.94 to -2.43)	Yes	-8.74689	<0.001	Yes
High SDI	Female	4	1	1994	2004	-4.42_x000D_ (-4.63 to -4.2)	Yes	-42.2104	<0.001	Yes
High SDI	Female	4	2	2004	2015	-1.41_x000D_ (-1.6 to -1.22)	Yes	-15.5433	<0.001	Yes
High SDI	Female	4	3	2015	2019	0.25_x000D_ (-0.97 to 1.49)	No	0.429862	0.672	No
High SDI	Female	4	4	2019	2021	-3.57_x000D_ (-5.92 to -1.17)	Yes	-3.10257	0.006	Yes
High SDI	Male	4	0	1990	1994	-0.2_x000D_ (-1.13 to 0.74)	No	-0.445684	0.661	No
High SDI	Male	4	1	1994	1998	-3.55_x000D_ (-4.97 to -2.1)	Yes	-5.10434	<0.001	Yes
High SDI	Male	4	2	1998	2002	-6.89_x000D_ (-8.26 to -5.49)	Yes	-10.0819	<0.001	Yes
High SDI	Male	4	3	2002	2009	-3.78_x000D_ (-4.26 to -3.29)	Yes	-16.0944	<0.001	Yes
High SDI	Male	4	4	2009	2021	-1.84_x000D_ (-2.01 to -1.67)	Yes	-22.2062	<0.001	Yes
High-middle SDI	Both	5	0	1990	1994	1.04_x000D_ (-0.06 to 2.15)	No	2.02379	0.061	No
High-middle SDI	Both	5	1	1994	1998	-3.19_x000D_ (-4.85 to -1.5)	Yes	-4.00236	0.001	Yes
High-middle SDI	Both	5	2	1998	2004	-0.26_x000D_ (-1.03 to 0.51)	No	-0.715863	0.485	No
High-middle SDI	Both	5	3	2004	2010	-4.44_x000D_ (-5.17 to -3.7)	Yes	-12.5349	<0.001	Yes
High-middle SDI	Both	5	4	2010	2013	-6.25_x000D_ (-9.43 to -2.96)	Yes	-3.984	0.001	Yes
High-middle SDI	Both	5	5	2013	2021	-0.55_x000D_ (-0.92 to -0.17)	Yes	-3.11912	0.007	Yes
High-middle SDI	Female	5	0	1990	1993	0.66_x000D_ (-0.87 to 2.22)	No	0.913275	0.376	No
High-middle SDI	Female	5	1	1993	1998	-4.56_x000D_ (-5.48 to -3.62)	Yes	-10.22	<0.001	Yes
High-middle SDI	Female	5	2	1998	2004	-0.12_x000D_ (-0.8 to 0.57)	No	-0.371634	0.715	No
High-middle SDI	Female	5	3	2004	2013	-4.39_x000D_ (-4.71 to -4.07)	Yes	-28.5418	<0.001	Yes
High-middle SDI	Female	5	4	2013	2018	-3.19_x000D_ (-4.13 to -2.24)	Yes	-7.10294	<0.001	Yes
High-middle SDI	Female	5	5	2018	2021	-1.5_x000D_ (-3 to 0.03)	No	-2.09544	0.054	No
High-middle SDI	Male	5	0	1990	1994	1.51_x000D_ (0.32 to 2.71)	Yes	2.71824	0.016	Yes
High-middle SDI	Male	5	1	1994	1998	-2.86_x000D_ (-4.65 to -1.04)	Yes	-3.32588	0.005	Yes
High-middle SDI	Male	5	2	1998	2003	0.23_x000D_ (-0.94 to 1.42)	No	0.422507	0.679	No
High-middle SDI	Male	5	3	2003	2010	-4.12_x000D_ (-4.72 to -3.52)	Yes	-14.2683	<0.001	Yes
High-middle SDI	Male	5	4	2010	2013	-6.88_x000D_ (-10.28 to -3.36)	Yes	-4.08777	0.001	Yes
High-middle SDI	Male	5	5	2013	2021	-0.22_x000D_ (-0.63 to 0.18)	No	-1.17235	0.259	No
Middle SDI	Both	5	0	1990	1992	0.39_x000D_ (-1.73 to 2.56)	No	0.38888	0.703	No
Middle SDI	Both	5	1	1992	1997	-1.89_x000D_ (-2.55 to -1.23)	Yes	-6.02029	<0.001	Yes
Middle SDI	Both	5	2	1997	2003	-0.44_x000D_ (-0.91 to 0.04)	No	-1.95594	0.069	No
Middle SDI	Both	5	3	2003	2006	-4.56_x000D_ (-6.58 to -2.5)	Yes	-4.65053	<0.001	Yes
Middle SDI	Both	5	4	2006	2015	-3.02_x000D_ (-3.25 to -2.79)	Yes	-27.9899	<0.001	Yes
Middle SDI	Both	5	5	2015	2021	-1.07_x000D_ (-1.43 to -0.72)	Yes	-6.36789	<0.001	Yes
Middle SDI	Female	5	0	1990	1992	-0.26_x000D_ (-2.47 to 2)	No	-0.246947	0.808	No
Middle SDI	Female	5	1	1992	1998	-3.69_x000D_ (-4.17 to -3.21)	Yes	-16.0404	<0.001	Yes
Middle SDI	Female	5	2	1998	2003	-0.51_x000D_ (-1.22 to 0.19)	No	-1.55336	0.141	No
Middle SDI	Female	5	3	2003	2007	-4.8_x000D_ (-5.86 to -3.73)	Yes	-9.36963	<0.001	Yes
Middle SDI	Female	5	4	2007	2015	-3.96_x000D_ (-4.25 to -3.68)	Yes	-28.833	<0.001	Yes
Middle SDI	Female	5	5	2015	2021	-1.53_x000D_ (-1.9 to -1.16)	Yes	-8.69304	<0.001	Yes
Middle SDI	Male	3	0	1990	2003	-0.7_x000D_ (-0.86 to -0.55)	Yes	-9.53182	<0.001	Yes
Middle SDI	Male	3	1	2003	2007	-3.86_x000D_ (-5.27 to -2.44)	Yes	-5.56976	<0.001	Yes
Middle SDI	Male	3	2	2007	2015	-2.74_x000D_ (-3.12 to -2.36)	Yes	-14.703	<0.001	Yes
Middle SDI	Male	3	3	2015	2021	-1.12_x000D_ (-1.61 to -0.63)	Yes	-4.71335	<0.001	Yes
Low-middle SDI	Both	5	0	1990	1997	-0.62_x000D_ (-0.82 to -0.42)	Yes	-6.48206	<0.001	Yes
Low-middle SDI	Both	5	1	1997	2000	1.02_x000D_ (-0.52 to 2.58)	No	1.41106	0.179	No
Low-middle SDI	Both	5	2	2000	2009	-0.53_x000D_ (-0.7 to -0.37)	Yes	-6.80454	<0.001	Yes
Low-middle SDI	Both	5	3	2009	2013	-2.57_x000D_ (-3.31 to -1.82)	Yes	-7.23052	<0.001	Yes
Low-middle SDI	Both	5	4	2013	2019	-3.25_x000D_ (-3.58 to -2.92)	Yes	-20.5405	<0.001	Yes
Low-middle SDI	Both	5	5	2019	2021	-1.26_x000D_ (-2.76 to 0.26)	No	-1.76638	0.098	No
Low-middle SDI	Female	4	0	1990	1997	-0.74_x000D_ (-1.11 to -0.36)	Yes	-4.10439	0.001	Yes
Low-middle SDI	Female	4	1	1997	2003	0.24_x000D_ (-0.39 to 0.87)	No	0.789668	0.440	No
Low-middle SDI	Female	4	2	2003	2012	-1.45_x000D_ (-1.76 to -1.15)	Yes	-9.94723	<0.001	Yes
Low-middle SDI	Female	4	3	2012	2019	-2.77_x000D_ (-3.23 to -2.3)	Yes	-12.334	<0.001	Yes
Low-middle SDI	Female	4	4	2019	2021	-0.43_x000D_ (-3.21 to 2.43)	No	-0.321959	0.751	No
Low-middle SDI	Male	5	0	1990	1996	-0.69_x000D_ (-0.93 to -0.44)	Yes	-5.99477	<0.001	Yes
Low-middle SDI	Male	5	1	1996	1999	1.11_x000D_ (-0.35 to 2.59)	No	1.62254	0.126	No
Low-middle SDI	Male	5	2	1999	2009	-0.33_x000D_ (-0.46 to -0.2)	Yes	-5.29997	<0.001	Yes
Low-middle SDI	Male	5	3	2009	2016	-2.96_x000D_ (-3.2 to -2.72)	Yes	-26.026	<0.001	Yes
Low-middle SDI	Male	5	4	2016	2019	-3.87_x000D_ (-5.26 to -2.46)	Yes	-5.7879	<0.001	Yes
Low-middle SDI	Male	5	5	2019	2021	-1.26_x000D_ (-2.68 to 0.19)	No	-1.85471	0.083	No
Low SDI	Both	2	0	1990	2000	0.13_x000D_ (-0.01 to 0.27)	No	1.88489	0.072	No
Low SDI	Both	2	1	2000	2008	-0.51_x000D_ (-0.75 to -0.27)	Yes	-4.33451	<0.001	Yes
Low SDI	Both	2	2	2008	2021	-2.14_x000D_ (-2.23 to -2.05)	Yes	-46.6787	<0.001	Yes
Low SDI	Female	1	0	1990	2005	0.01_x000D_ (-0.12 to 0.14)	No	0.145329	0.886	No
Low SDI	Female	1	1	2005	2021	-1.81_x000D_ (-1.93 to -1.7)	Yes	-32.4555	<0.001	Yes
Low SDI	Male	5	0	1990	2000	0.18_x000D_ (0.07 to 0.29)	Yes	3.56128	0.003	Yes
Low SDI	Male	5	1	2000	2003	-1.03_x000D_ (-2.41 to 0.37)	No	-1.57404	0.136	No
Low SDI	Male	5	2	2003	2008	-0.23_x000D_ (-0.67 to 0.22)	No	-1.08674	0.294	No
Low SDI	Male	5	3	2008	2013	-1.95_x000D_ (-2.39 to -1.52)	Yes	-9.45795	<0.001	Yes
Low SDI	Male	5	4	2013	2019	-2.59_x000D_ (-2.9 to -2.29)	Yes	-17.8302	<0.001	Yes
Low SDI	Male	5	5	2019	2021	-1.43_x000D_ (-2.81 to -0.04)	Yes	-2.19113	0.045	Yes
Andean Latin America	Both	3	0	1990	1995	-0.27_x000D_ (-1.63 to 1.11)	No	-0.407131	0.688	No
Andean Latin America	Both	3	1	1995	2016	-3.71_x000D_ (-3.87 to -3.55)	Yes	-46.5874	<0.001	Yes
Andean Latin America	Both	3	2	2016	2019	3.06_x000D_ (-3.09 to 9.6)	No	1.01859	0.320	No
Andean Latin America	Both	3	3	2019	2021	-5.66_x000D_ (-11.29 to 0.32)	No	-1.97138	0.062	No
Andean Latin America	Female	3	0	1990	1995	-0.28_x000D_ (-2.19 to 1.66)	No	-0.305066	0.763	No
Andean Latin America	Female	3	1	1995	2001	-6.44_x000D_ (-8.22 to -4.62)	Yes	-7.17417	<0.001	Yes
Andean Latin America	Female	3	2	2001	2016	-3.4_x000D_ (-3.79 to -3)	Yes	-17.764	<0.001	Yes
Andean Latin America	Female	3	3	2016	2021	-0.84_x000D_ (-2.73 to 1.09)	No	-0.908628	0.374	No
Andean Latin America	Male	4	0	1990	1996	-0.4_x000D_ (-1.3 to 0.51)	No	-0.930781	0.364	No
Andean Latin America	Male	4	1	1996	2010	-3.38_x000D_ (-3.65 to -3.1)	Yes	-25.6372	<0.001	Yes
Andean Latin America	Male	4	2	2010	2015	-5.06_x000D_ (-6.66 to -3.43)	Yes	-6.42119	<0.001	Yes
Andean Latin America	Male	4	3	2015	2019	2.53_x000D_ (-0.18 to 5.33)	No	1.95783	0.066	No
Andean Latin America	Male	4	4	2019	2021	-5.6_x000D_ (-10.54 to -0.39)	Yes	-2.25429	0.037	Yes
Australasia	Both	3	0	1990	1998	-1.59_x000D_ (-2.34 to -0.84)	Yes	-4.39781	<0.001	Yes
Australasia	Both	3	1	1998	2001	-7.15_x000D_ (-13.39 to -0.46)	Yes	-2.21816	0.038	Yes
Australasia	Both	3	2	2001	2004	0.78_x000D_ (-5.99 to 8.04)	No	0.233154	0.818	No
Australasia	Both	3	3	2004	2021	-1.97_x000D_ (-2.21 to -1.73)	Yes	-17.0196	<0.001	Yes
Australasia	Female	0	0	1990	2021	-1.21_x000D_ (-1.42 to -1)	Yes	-11.5784	<0.001	Yes
Australasia	Male	5	0	1990	1998	-2.36_x000D_ (-2.93 to -1.79)	Yes	-8.70179	<0.001	Yes
Australasia	Male	5	1	1998	2001	-7.4_x000D_ (-12.24 to -2.3)	Yes	-3.05577	0.008	Yes
Australasia	Male	5	2	2001	2005	1.68_x000D_ (-1.01 to 4.45)	No	1.32562	0.205	No
Australasia	Male	5	3	2005	2009	-6.16_x000D_ (-8.64 to -3.61)	Yes	-5.05029	<0.001	Yes
Australasia	Male	5	4	2009	2013	0.48_x000D_ (-2.18 to 3.21)	No	0.382929	0.707	No
Australasia	Male	5	5	2013	2021	-2.71_x000D_ (-3.28 to -2.14)	Yes	-10.0258	<0.001	Yes
Caribbean	Both	3	0	1990	1994	-0.62_x000D_ (-2.37 to 1.15)	No	-0.734514	0.471	No
Caribbean	Both	3	1	1994	2010	-2.08_x000D_ (-2.31 to -1.84)	Yes	-18.4177	<0.001	Yes
Caribbean	Both	3	2	2010	2018	2.92_x000D_ (2.16 to 3.7)	Yes	8.00018	<0.001	Yes
Caribbean	Both	3	3	2018	2021	-3.68_x000D_ (-6.34 to -0.94)	Yes	-2.77842	0.011	Yes
Caribbean	Female	4	0	1990	1996	-0.49_x000D_ (-1.03 to 0.06)	No	-1.86703	0.078	No
Caribbean	Female	4	1	1996	2000	-3.25_x000D_ (-4.81 to -1.67)	Yes	-4.29002	<0.001	Yes
Caribbean	Female	4	2	2000	2010	-1.9_x000D_ (-2.19 to -1.61)	Yes	-13.6068	<0.001	Yes
Caribbean	Female	4	3	2010	2018	1.63_x000D_ (1.19 to 2.07)	Yes	7.82371	<0.001	Yes
Caribbean	Female	4	4	2018	2021	-2.99_x000D_ (-4.55 to -1.4)	Yes	-3.93533	0.001	Yes
Caribbean	Male	2	0	1990	2010	-1.95_x000D_ (-2.13 to -1.77)	Yes	-21.686	<0.001	Yes
Caribbean	Male	2	1	2010	2018	3.23_x000D_ (2.29 to 4.18)	Yes	7.185	<0.001	Yes
Caribbean	Male	2	2	2018	2021	-3.83_x000D_ (-7.06 to -0.49)	Yes	-2.35994	0.027	Yes
Central Asia	Both	4	0	1990	1995	12.13_x000D_ (10.72 to 13.56)	Yes	18.9483	<0.001	Yes
Central Asia	Both	4	1	1995	2003	0.34_x000D_ (-0.42 to 1.1)	No	0.933432	0.363	No
Central Asia	Both	4	2	2003	2006	4.05_x000D_ (-1.69 to 10.13)	No	1.47077	0.159	No
Central Asia	Both	4	3	2006	2014	-1.32_x000D_ (-2.07 to -0.57)	Yes	-3.69198	0.002	Yes
Central Asia	Both	4	4	2014	2021	-2.94_x000D_ (-3.68 to -2.21)	Yes	-8.27843	<0.001	Yes
Central Asia	Female	3	0	1990	1995	10.07_x000D_ (8.7 to 11.46)	Yes	15.9136	<0.001	Yes
Central Asia	Female	3	1	1995	2005	-0.34_x000D_ (-0.85 to 0.17)	No	-1.39415	0.178	No
Central Asia	Female	3	2	2005	2014	-1.53_x000D_ (-2.14 to -0.93)	Yes	-5.25534	<0.001	Yes
Central Asia	Female	3	3	2014	2021	-3.36_x000D_ (-4.08 to -2.63)	Yes	-9.48019	<0.001	Yes
Central Asia	Male	4	0	1990	1995	13.39_x000D_ (11.92 to 14.88)	Yes	20.2462	<0.001	Yes
Central Asia	Male	4	1	1995	2003	0.66_x000D_ (-0.12 to 1.45)	No	1.78431	0.091	No
Central Asia	Male	4	2	2003	2006	6.15_x000D_ (0.14 to 12.53)	Yes	2.15076	0.045	Yes
Central Asia	Male	4	3	2006	2014	-1.28_x000D_ (-2.05 to -0.51)	Yes	-3.48424	0.003	Yes
Central Asia	Male	4	4	2014	2021	-2.85_x000D_ (-3.6 to -2.09)	Yes	-7.78829	<0.001	Yes
Central Europe	Both	5	0	1990	1994	6.18_x000D_ (4.34 to 8.05)	Yes	7.3256	<0.001	Yes
Central Europe	Both	5	1	1994	2003	-6.04_x000D_ (-6.6 to -5.47)	Yes	-22.0521	<0.001	Yes
Central Europe	Both	5	2	2003	2008	0.89_x000D_ (-0.85 to 2.67)	No	1.0855	0.295	No
Central Europe	Both	5	3	2008	2014	-3.25_x000D_ (-4.44 to -2.05)	Yes	-5.7164	<0.001	Yes
Central Europe	Both	5	4	2014	2018	4.82_x000D_ (1.96 to 7.75)	Yes	3.63357	0.002	Yes
Central Europe	Both	5	5	2018	2021	-3.19_x000D_ (-5.83 to -0.49)	Yes	-2.50709	0.024	Yes
Central Europe	Female	5	0	1990	1994	3.64_x000D_ (2.22 to 5.07)	Yes	5.54873	<0.001	Yes
Central Europe	Female	5	1	1994	2003	-6.44_x000D_ (-6.88 to -5.99)	Yes	-29.9535	<0.001	Yes
Central Europe	Female	5	2	2003	2008	1.38_x000D_ (0 to 2.78)	No	2.13073	0.05	No
Central Europe	Female	5	3	2008	2013	-2.85_x000D_ (-4.17 to -1.51)	Yes	-4.49111	<0.001	Yes
Central Europe	Female	5	4	2013	2018	3.12_x000D_ (1.71 to 4.54)	Yes	4.7729	<0.001	Yes
Central Europe	Female	5	5	2018	2021	-3.51_x000D_ (-5.58 to -1.4)	Yes	-3.51313	0.003	Yes
Central Europe	Male	5	0	1990	1994	6.71_x000D_ (4.59 to 8.87)	Yes	6.91384	<0.001	Yes
Central Europe	Male	5	1	1994	2004	-5.59_x000D_ (-6.14 to -5.05)	Yes	-21.2296	<0.001	Yes
Central Europe	Male	5	2	2004	2008	2.12_x000D_ (-1.06 to 5.41)	No	1.41518	0.177	No
Central Europe	Male	5	3	2008	2014	-3.86_x000D_ (-5.21 to -2.48)	Yes	-5.91935	<0.001	Yes
Central Europe	Male	5	4	2014	2018	5.12_x000D_ (1.85 to 8.5)	Yes	3.36242	0.004	Yes
Central Europe	Male	5	5	2018	2021	-3.06_x000D_ (-6.08 to 0.06)	No	-2.09348	0.054	No
Central Latin America	Both	2	0	1990	1993	2.02_x000D_ (-0.69 to 4.81)	No	1.53187	0.139	No
Central Latin America	Both	2	1	1993	2014	-2.91_x000D_ (-3.06 to -2.77)	Yes	-41.2282	<0.001	Yes
Central Latin America	Both	2	2	2014	2021	0.55_x000D_ (-0.17 to 1.28)	No	1.56263	0.131	No
Central Latin America	Female	3	0	1990	1993	0.83_x000D_ (-1.86 to 3.6)	No	0.638319	0.53	No
Central Latin America	Female	3	1	1993	2003	-4.29_x000D_ (-4.76 to -3.81)	Yes	-18.466	<0.001	Yes
Central Latin America	Female	3	2	2003	2013	-3.52_x000D_ (-3.99 to -3.04)	Yes	-15.085	<0.001	Yes
Central Latin America	Female	3	3	2013	2021	0.59_x000D_ (-0.01 to 1.18)	No	2.05769	0.052	No
Central Latin America	Male	4	0	1990	1993	2.43_x000D_ (0.24 to 4.67)	Yes	2.33451	0.031	Yes
Central Latin America	Male	4	1	1993	1996	-3.74_x000D_ (-7.82 to 0.51)	No	-1.85436	0.08	No
Central Latin America	Male	4	2	1996	1999	-0.85_x000D_ (-5.05 to 3.53)	No	-0.41583	0.682	No
Central Latin America	Male	4	3	1999	2014	-3.07_x000D_ (-3.27 to -2.88)	Yes	-32.3664	<0.001	Yes
Central Latin America	Male	4	4	2014	2021	0.59_x000D_ (0.01 to 1.18)	Yes	2.14697	0.046	Yes
Central Sub-Saharan Africa	Both	4	0	1990	1997	-1.36_x000D_ (-1.56 to -1.17)	Yes	-14.417	<0.001	Yes
Central Sub-Saharan Africa	Both	4	1	1997	2000	0.97_x000D_ (-0.53 to 2.49)	No	1.3549	0.192	No
Central Sub-Saharan Africa	Both	4	2	2000	2008	-0.61_x000D_ (-0.81 to -0.41)	Yes	-6.42842	<0.001	Yes
Central Sub-Saharan Africa	Both	4	3	2008	2013	0.16_x000D_ (-0.31 to 0.64)	No	0.720526	0.48	No
Central Sub-Saharan Africa	Both	4	4	2013	2021	-1.48_x000D_ (-1.64 to -1.32)	Yes	-19.1374	<0.001	Yes
Central Sub-Saharan Africa	Female	3	0	1990	1997	-1.67_x000D_ (-1.94 to -1.41)	Yes	-12.9183	<0.001	Yes
Central Sub-Saharan Africa	Female	3	1	1997	2002	1.19_x000D_ (0.54 to 1.85)	Yes	3.8356	0.001	Yes
Central Sub-Saharan Africa	Female	3	2	2002	2016	-0.76_x000D_ (-0.87 to -0.65)	Yes	-14.894	<0.001	Yes
Central Sub-Saharan Africa	Female	3	3	2016	2021	-1.59_x000D_ (-2.03 to -1.14)	Yes	-7.30557	<0.001	Yes
Central Sub-Saharan Africa	Male	4	0	1990	1997	-1.31_x000D_ (-1.52 to -1.1)	Yes	-12.9598	<0.001	Yes
Central Sub-Saharan Africa	Male	4	1	1997	2000	0.7_x000D_ (-0.89 to 2.32)	No	0.920012	0.370	No
Central Sub-Saharan Africa	Male	4	2	2000	2007	-0.7_x000D_ (-0.96 to -0.43)	Yes	-5.44561	<0.001	Yes
Central Sub-Saharan Africa	Male	4	3	2007	2013	0.28_x000D_ (-0.07 to 0.64)	No	1.6735	0.112	No
Central Sub-Saharan Africa	Male	4	4	2013	2021	-1.51_x000D_ (-1.68 to -1.34)	Yes	-18.4069	<0.001	Yes
East Asia	Both	4	0	1990	1993	0.38_x000D_ (-1.92 to 2.73)	No	0.344111	0.735	No
East Asia	Both	4	1	1993	1997	-2.93_x000D_ (-5.15 to -0.65)	Yes	-2.69747	0.015	Yes
East Asia	Both	4	2	1997	2003	-1.05_x000D_ (-2.07 to -0.02)	Yes	-2.14898	0.045	Yes
East Asia	Both	4	3	2003	2014	-5.92_x000D_ (-6.25 to -5.58)	Yes	-35.5725	<0.001	Yes
East Asia	Both	4	4	2014	2021	0.99_x000D_ (0.37 to 1.62)	Yes	3.34863	0.004	Yes
East Asia	Female	4	0	1990	1993	-0.44_x000D_ (-2.97 to 2.16)	No	-0.360447	0.723	No
East Asia	Female	4	1	1993	1997	-6.33_x000D_ (-8.72 to -3.89)	Yes	-5.3346	<0.001	Yes
East Asia	Female	4	2	1997	2003	-2.32_x000D_ (-3.44 to -1.19)	Yes	-4.27629	<0.001	Yes
East Asia	Female	4	3	2003	2015	-6.84_x000D_ (-7.17 to -6.52)	Yes	-42.8669	<0.001	Yes
East Asia	Female	4	4	2015	2021	-1.52_x000D_ (-2.38 to -0.66)	Yes	-3.697	0.002	Yes
East Asia	Male	4	0	1990	2004	-1.07_x000D_ (-1.26 to -0.88)	Yes	-11.6772	<0.001	Yes
East Asia	Male	4	1	2004	2007	-7.9_x000D_ (-11.63 to -4.01)	Yes	-4.18371	0.001	Yes
East Asia	Male	4	2	2007	2010	-3.83_x000D_ (-7.72 to 0.23)	No	-1.9836	0.063	No
East Asia	Male	4	3	2010	2013	-7.85_x000D_ (-11.58 to -3.96)	Yes	-4.15575	0.001	Yes
East Asia	Male	4	4	2013	2021	0.73_x000D_ (0.28 to 1.19)	Yes	3.40535	0.003	Yes
Eastern Europe	Both	4	0	1990	1995	24.41_x000D_ (20.72 to 28.2)	Yes	15.2657	<0.001	Yes
Eastern Europe	Both	4	1	1995	1998	-8.24_x000D_ (-19.78 to 4.96)	No	-1.34402	0.196	No
Eastern Europe	Both	4	2	1998	2005	17.72_x000D_ (15.07 to 20.42)	Yes	15.0852	<0.001	Yes
Eastern Europe	Both	4	3	2005	2014	-0.75_x000D_ (-2.19 to 0.72)	No	-1.07531	0.296	No
Eastern Europe	Both	4	4	2014	2021	-3.95_x000D_ (-5.66 to -2.21)	Yes	-4.71339	<0.001	Yes
Eastern Europe	Female	3	0	1990	1995	19.06_x000D_ (15.38 to 22.87)	Yes	11.5292	<0.001	Yes
Eastern Europe	Female	3	1	1995	1998	-7.32_x000D_ (-19.48 to 6.69)	No	-1.12229	0.274	No
Eastern Europe	Female	3	2	1998	2005	20.01_x000D_ (17.19 to 22.9)	Yes	15.9408	<0.001	Yes
Eastern Europe	Female	3	3	2005	2021	-1.36_x000D_ (-1.89 to -0.83)	Yes	-5.28132	<0.001	Yes
Eastern Europe	Male	4	0	1990	1995	26.59_x000D_ (22.65 to 30.64)	Yes	15.7016	<0.001	Yes
Eastern Europe	Male	4	1	1995	1998	-8.62_x000D_ (-20.65 to 5.22)	No	-1.34323	0.196	No
Eastern Europe	Male	4	2	1998	2005	16.95_x000D_ (14.19 to 19.77)	Yes	13.7926	<0.001	Yes
Eastern Europe	Male	4	3	2005	2013	-0.51_x000D_ (-2.37 to 1.38)	No	-0.571865	0.574	No
Eastern Europe	Male	4	4	2013	2021	-4.26_x000D_ (-5.72 to -2.77)	Yes	-5.93745	<0.001	Yes
Eastern Sub-Saharan Africa	Both	4	0	1990	1993	0.56_x000D_ (0.21 to 0.9)	Yes	3.39029	0.003	Yes
Eastern Sub-Saharan Africa	Both	4	1	1993	2000	-0.12_x000D_ (-0.24 to 0)	Yes	-2.15337	0.045	Yes
Eastern Sub-Saharan Africa	Both	4	2	2000	2008	-0.69_x000D_ (-0.79 to -0.6)	Yes	-15.8967	<0.001	Yes
Eastern Sub-Saharan Africa	Both	4	3	2008	2013	-1.45_x000D_ (-1.66 to -1.24)	Yes	-14.0947	<0.001	Yes
Eastern Sub-Saharan Africa	Both	4	4	2013	2021	-1.03_x000D_ (-1.1 to -0.96)	Yes	-28.951	<0.001	Yes
Eastern Sub-Saharan Africa	Female	4	0	1990	1995	0.14_x000D_ (-0.15 to 0.43)	No	1.02108	0.321	No
Eastern Sub-Saharan Africa	Female	4	1	1995	2000	-0.81_x000D_ (-1.21 to -0.41)	Yes	-4.2435	<0.001	Yes
Eastern Sub-Saharan Africa	Female	4	2	2000	2010	-1.4_x000D_ (-1.52 to -1.29)	Yes	-25.4827	<0.001	Yes
Eastern Sub-Saharan Africa	Female	4	3	2010	2016	-0.79_x000D_ (-1.08 to -0.51)	Yes	-5.86141	<0.001	Yes
Eastern Sub-Saharan Africa	Female	4	4	2016	2021	-1.57_x000D_ (-1.85 to -1.28)	Yes	-11.6024	<0.001	Yes
Eastern Sub-Saharan Africa	Male	4	0	1990	1993	0.67_x000D_ (0.1 to 1.24)	Yes	2.4673	0.024	Yes
Eastern Sub-Saharan Africa	Male	4	1	1993	2004	-0.12_x000D_ (-0.21 to -0.03)	Yes	-2.8054	0.012	Yes
Eastern Sub-Saharan Africa	Male	4	2	2004	2010	-0.88_x000D_ (-1.13 to -0.63)	Yes	-7.3662	<0.001	Yes
Eastern Sub-Saharan Africa	Male	4	3	2010	2013	-1.9_x000D_ (-3.01 to -0.78)	Yes	-3.5605	0.002	Yes
Eastern Sub-Saharan Africa	Male	4	4	2013	2021	-0.94_x000D_ (-1.07 to -0.82)	Yes	-16.1354	<0.001	Yes
High-income Asia Pacific	Both	4	0	1990	1996	-4.19_x000D_ (-4.61 to -3.77)	Yes	-20.5644	<0.001	Yes
High-income Asia Pacific	Both	4	1	1996	2006	-8.64_x000D_ (-8.86 to -8.42)	Yes	-80.4291	<0.001	Yes
High-income Asia Pacific	Both	4	2	2006	2016	-4.91_x000D_ (-5.14 to -4.69)	Yes	-44.8368	<0.001	Yes
High-income Asia Pacific	Both	4	3	2016	2019	1.1_x000D_ (-1.48 to 3.75)	No	0.887047	0.387	No
High-income Asia Pacific	Both	4	4	2019	2021	-3.64_x000D_ (-6.1 to -1.12)	Yes	-3.01264	0.007	Yes
High-income Asia Pacific	Female	1	0	1990	2001	-6.77_x000D_ (-7.25 to -6.28)	Yes	-27.6011	<0.001	Yes
High-income Asia Pacific	Female	1	1	2001	2021	-1.67_x000D_ (-1.88 to -1.46)	Yes	-16.2999	<0.001	Yes
High-income Asia Pacific	Male	5	0	1990	1994	-2.43_x000D_ (-3.12 to -1.73)	Yes	-7.38709	<0.001	Yes
High-income Asia Pacific	Male	5	1	1994	1998	-6.74_x000D_ (-7.77 to -5.68)	Yes	-13.2628	<0.001	Yes
High-income Asia Pacific	Male	5	2	1998	2007	-9.8_x000D_ (-10.02 to -9.58)	Yes	-89.8904	<0.001	Yes
High-income Asia Pacific	Male	5	3	2007	2016	-5.92_x000D_ (-6.15 to -5.69)	Yes	-53.1955	<0.001	Yes
High-income Asia Pacific	Male	5	4	2016	2019	0.9_x000D_ (-1.33 to 3.19)	No	0.854008	0.407	No
High-income Asia Pacific	Male	5	5	2019	2021	-2.88_x000D_ (-5.03 to -0.68)	Yes	-2.77593	0.014	Yes
High-income North America	Both	4	0	1990	1994	-0.98_x000D_ (-2.7 to 0.77)	No	-1.18262	0.252	No
High-income North America	Both	4	1	1994	2006	-4.39_x000D_ (-4.74 to -4.03)	Yes	-25.2369	<0.001	Yes
High-income North America	Both	4	2	2006	2012	0.62_x000D_ (-0.62 to 1.87)	No	1.04743	0.309	No
High-income North America	Both	4	3	2012	2017	5.78_x000D_ (3.94 to 7.65)	Yes	6.73437	<0.001	Yes
High-income North America	Both	4	4	2017	2021	0.1_x000D_ (-1.64 to 1.87)	No	0.1219	0.904	No
High-income North America	Female	5	0	1990	2002	-1.76_x000D_ (-1.96 to -1.57)	Yes	-19.0644	<0.001	Yes
High-income North America	Female	5	1	2002	2005	-7.2_x000D_ (-10.27 to -4.02)	Yes	-4.73135	<0.001	Yes
High-income North America	Female	5	2	2005	2012	1.16_x000D_ (0.58 to 1.74)	Yes	4.31605	0.001	Yes
High-income North America	Female	5	3	2012	2016	7.33_x000D_ (5.54 to 9.15)	Yes	8.96512	<0.001	Yes
High-income North America	Female	5	4	2016	2019	2.51_x000D_ (-0.88 to 6.02)	No	1.57298	0.137	No
High-income North America	Female	5	5	2019	2021	-1.03_x000D_ (-4.3 to 2.36)	No	-0.655053	0.522	No
High-income North America	Male	4	0	1990	1994	-1.21_x000D_ (-3.22 to 0.83)	No	-1.25316	0.226	No
High-income North America	Male	4	1	1994	2006	-4.93_x000D_ (-5.35 to -4.52)	Yes	-24.3292	<0.001	Yes
High-income North America	Male	4	2	2006	2012	0.42_x000D_ (-1.02 to 1.89)	No	0.608866	0.550	No
High-income North America	Male	4	3	2012	2016	5.89_x000D_ (2.51 to 9.37)	Yes	3.70873	0.002	Yes
High-income North America	Male	4	4	2016	2021	0.8_x000D_ (-0.65 to 2.27)	No	1.15487	0.263	No
North Africa and Middle East	Both	3	0	1990	1992	-4.04_x000D_ (-6.21 to -1.82)	Yes	-3.74757	0.001	Yes
North Africa and Middle East	Both	3	1	1992	1997	-2.29_x000D_ (-2.99 to -1.58)	Yes	-6.6474	<0.001	Yes
North Africa and Middle East	Both	3	2	1997	2005	-3.72_x000D_ (-4.02 to -3.43)	Yes	-25.8039	<0.001	Yes
North Africa and Middle East	Both	3	3	2005	2021	-2_x000D_ (-2.08 to -1.91)	Yes	-47.7664	<0.001	Yes
North Africa and Middle East	Female	5	0	1990	1992	-4.83_x000D_ (-6.87 to -2.75)	Yes	-4.88023	<0.001	Yes
North Africa and Middle East	Female	5	1	1992	1997	-1.87_x000D_ (-2.54 to -1.2)	Yes	-5.88614	<0.001	Yes
North Africa and Middle East	Female	5	2	1997	2011	-2.64_x000D_ (-2.75 to -2.53)	Yes	-50.3865	<0.001	Yes
North Africa and Middle East	Female	5	3	2011	2014	-1.85_x000D_ (-3.95 to 0.29)	No	-1.84258	0.085	No
North Africa and Middle East	Female	5	4	2014	2017	-3.09_x000D_ (-5.16 to -0.97)	Yes	-3.0905	0.007	Yes
North Africa and Middle East	Female	5	5	2017	2021	-1.71_x000D_ (-2.38 to -1.03)	Yes	-5.37166	<0.001	Yes
North Africa and Middle East	Male	5	0	1990	1997	-2.66_x000D_ (-2.9 to -2.42)	Yes	-23.127	<0.001	Yes
North Africa and Middle East	Male	5	1	1997	2004	-4.28_x000D_ (-4.58 to -3.98)	Yes	-29.6528	<0.001	Yes
North Africa and Middle East	Male	5	2	2004	2010	-2.46_x000D_ (-2.87 to -2.06)	Yes	-12.7802	<0.001	Yes
North Africa and Middle East	Male	5	3	2010	2014	-0.99_x000D_ (-1.9 to -0.06)	Yes	-2.27549	0.038	Yes
North Africa and Middle East	Male	5	4	2014	2018	-2.54_x000D_ (-3.44 to -1.63)	Yes	-5.90185	<0.001	Yes
North Africa and Middle East	Male	5	5	2018	2021	-1.19_x000D_ (-2.11 to -0.27)	Yes	-2.75215	0.015	Yes
Oceania	Both	2	0	1990	1999	-0.55_x000D_ (-0.86 to -0.24)	Yes	-3.65318	0.001	Yes
Oceania	Both	2	1	1999	2004	-4.2_x000D_ (-5.23 to -3.16)	Yes	-8.1941	<0.001	Yes
Oceania	Both	2	2	2004	2021	-0.48_x000D_ (-0.6 to -0.36)	Yes	-8.26471	<0.001	Yes
Oceania	Female	4	0	1990	1999	-0.75_x000D_ (-1.02 to -0.47)	Yes	-5.67989	<0.001	Yes
Oceania	Female	4	1	1999	2003	-6.37_x000D_ (-7.78 to -4.93)	Yes	-9.07467	<0.001	Yes
Oceania	Female	4	2	2003	2009	-1.97_x000D_ (-2.64 to -1.3)	Yes	-6.14063	<0.001	Yes
Oceania	Female	4	3	2009	2012	0.73_x000D_ (-2.29 to 3.85)	No	0.501695	0.622	No
Oceania	Female	4	4	2012	2021	-0.91_x000D_ (-1.18 to -0.63)	Yes	-6.87023	<0.001	Yes
Oceania	Male	2	0	1990	1999	-0.42_x000D_ (-0.73 to -0.12)	Yes	-2.84393	0.009	Yes
Oceania	Male	2	1	1999	2004	-3.82_x000D_ (-4.84 to -2.78)	Yes	-7.50635	<0.001	Yes
Oceania	Male	2	2	2004	2021	-0.45_x000D_ (-0.57 to -0.33)	Yes	-7.81731	<0.001	Yes
South Asia	Both	5	0	1990	1996	-0.54_x000D_ (-1.02 to -0.06)	Yes	-2.41342	0.029	Yes
South Asia	Both	5	1	1996	1999	1.93_x000D_ (-0.91 to 4.86)	No	1.44193	0.17	No
South Asia	Both	5	2	1999	2009	-0.06_x000D_ (-0.32 to 0.2)	No	-0.500353	0.624	No
South Asia	Both	5	3	2009	2013	-2.74_x000D_ (-4.11 to -1.35)	Yes	-4.18364	0.001	Yes
South Asia	Both	5	4	2013	2019	-4.1_x000D_ (-4.71 to -3.49)	Yes	-14.1013	<0.001	Yes
South Asia	Both	5	5	2019	2021	-0.93_x000D_ (-3.69 to 1.92)	No	-0.70091	0.494	No
South Asia	Female	3	0	1990	1997	-0.43_x000D_ (-1.17 to 0.33)	No	-1.17873	0.252	No
South Asia	Female	3	1	1997	2002	1.43_x000D_ (-0.37 to 3.25)	No	1.65023	0.114	No
South Asia	Female	3	2	2002	2009	-0.73_x000D_ (-1.67 to 0.22)	No	-1.59119	0.127	No
South Asia	Female	3	3	2009	2021	-2.49_x000D_ (-2.81 to -2.16)	Yes	-15.6972	<0.001	Yes
South Asia	Male	5	0	1990	1996	-0.44_x000D_ (-1.02 to 0.14)	No	-1.63259	0.123	No
South Asia	Male	5	1	1996	1999	2.02_x000D_ (-1.42 to 5.58)	No	1.2414	0.234	No
South Asia	Male	5	2	1999	2009	0_x000D_ (-0.31 to 0.32)	No	0.0116371	0.991	No
South Asia	Male	5	3	2009	2013	-2.78_x000D_ (-4.43 to -1.09)	Yes	-3.498	0.003	Yes
South Asia	Male	5	4	2013	2019	-4.43_x000D_ (-5.16 to -3.7)	Yes	-12.6	<0.001	Yes
South Asia	Male	5	5	2019	2021	-1.36_x000D_ (-4.69 to 2.08)	No	-0.853631	0.407	No
Southeast Asia	Both	2	0	1990	2002	-0.3_x000D_ (-0.42 to -0.17)	Yes	-4.97543	<0.001	Yes
Southeast Asia	Both	2	1	2002	2007	-3.05_x000D_ (-3.68 to -2.41)	Yes	-9.73336	<0.001	Yes
Southeast Asia	Both	2	2	2007	2021	-1.77_x000D_ (-1.87 to -1.68)	Yes	-37.9433	<0.001	Yes
Southeast Asia	Female	3	0	1990	1998	-0.86_x000D_ (-0.99 to -0.74)	Yes	-14.67	<0.001	Yes
Southeast Asia	Female	3	1	1998	2002	-0.4_x000D_ (-0.96 to 0.16)	No	-1.47856	0.154	No
Southeast Asia	Female	3	2	2002	2017	-2.89_x000D_ (-2.94 to -2.84)	Yes	-115.467	<0.001	Yes
Southeast Asia	Female	3	3	2017	2021	-1.93_x000D_ (-2.28 to -1.58)	Yes	-11.3443	<0.001	Yes
Southeast Asia	Male	3	0	1990	1995	0.27_x000D_ (-0.23 to 0.76)	No	1.123	0.274	No
Southeast Asia	Male	3	1	1995	2002	-0.46_x000D_ (-0.83 to -0.09)	Yes	-2.55731	0.018	Yes
Southeast Asia	Male	3	2	2002	2007	-3.04_x000D_ (-3.71 to -2.36)	Yes	-9.17248	<0.001	Yes
Southeast Asia	Male	3	3	2007	2021	-1.56_x000D_ (-1.66 to -1.46)	Yes	-31.5058	<0.001	Yes
Southern Latin America	Both	5	0	1990	1993	-10.2_x000D_ (-13.62 to -6.64)	Yes	-5.90013	<0.001	Yes
Southern Latin America	Both	5	1	1993	1996	1.76_x000D_ (-5.85 to 9.99)	No	0.479225	0.639	No
Southern Latin America	Both	5	2	1996	1999	-8.68_x000D_ (-15.51 to -1.3)	Yes	-2.48967	0.025	Yes
Southern Latin America	Both	5	3	1999	2013	-2.03_x000D_ (-2.43 to -1.63)	Yes	-10.7566	<0.001	Yes
Southern Latin America	Both	5	4	2013	2016	1.72_x000D_ (-5.88 to 9.94)	No	0.468353	0.646	No
Southern Latin America	Both	5	5	2016	2021	-4_x000D_ (-5.65 to -2.31)	Yes	-5.00313	<0.001	Yes
Southern Latin America	Female	3	0	1990	1992	-11_x000D_ (-19.08 to -2.11)	Yes	-2.54599	0.019	Yes
Southern Latin America	Female	3	1	1992	1996	-3.8_x000D_ (-8.27 to 0.89)	No	-1.69105	0.106	No
Southern Latin America	Female	3	2	1996	2000	-11.1_x000D_ (-15.24 to -6.77)	Yes	-5.1416	<0.001	Yes
Southern Latin America	Female	3	3	2000	2021	-1.1_x000D_ (-1.34 to -0.86)	Yes	-9.519	<0.001	Yes
Southern Latin America	Male	5	0	1990	1993	-10.56_x000D_ (-14.54 to -6.4)	Yes	-5.22487	<0.001	Yes
Southern Latin America	Male	5	1	1993	1996	2.94_x000D_ (-6.02 to 12.76)	No	0.678132	0.508	No
Southern Latin America	Male	5	2	1996	1999	-7.42_x000D_ (-15.48 to 1.41)	No	-1.80297	0.092	No
Southern Latin America	Male	5	3	1999	2013	-2.19_x000D_ (-2.65 to -1.72)	Yes	-9.87489	<0.001	Yes
Southern Latin America	Male	5	4	2013	2016	2.05_x000D_ (-6.83 to 11.79)	No	0.475968	0.641	No
Southern Latin America	Male	5	5	2016	2021	-4.43_x000D_ (-6.35 to -2.46)	Yes	-4.73825	<0.001	Yes
Southern Sub-Saharan Africa	Both	5	0	1990	1992	0.35_x000D_ (-6.89 to 8.15)	No	0.099268	0.922	No
Southern Sub-Saharan Africa	Both	5	1	1992	1997	-5.74_x000D_ (-7.95 to -3.48)	Yes	-5.31865	<0.001	Yes
Southern Sub-Saharan Africa	Both	5	2	1997	2003	11.02_x000D_ (9.18 to 12.9)	Yes	13.307	<0.001	Yes
Southern Sub-Saharan Africa	Both	5	3	2003	2006	-0.52_x000D_ (-7.7 to 7.22)	No	-0.148502	0.884	No
Southern Sub-Saharan Africa	Both	5	4	2006	2015	-8.01_x000D_ (-8.75 to -7.25)	Yes	-21.7602	<0.001	Yes
Southern Sub-Saharan Africa	Both	5	5	2015	2021	1.21_x000D_ (-0.06 to 2.5)	No	2.03111	0.06	No
Southern Sub-Saharan Africa	Female	4	0	1990	1994	-5.44_x000D_ (-8.22 to -2.57)	Yes	-3.93729	0.001	Yes
Southern Sub-Saharan Africa	Female	4	1	1994	1997	-15.3_x000D_ (-22.93 to -6.93)	Yes	-3.6995	0.002	Yes
Southern Sub-Saharan Africa	Female	4	2	1997	2004	17.25_x000D_ (15.4 to 19.14)	Yes	20.9745	<0.001	Yes
Southern Sub-Saharan Africa	Female	4	3	2004	2014	-9.83_x000D_ (-10.6 to -9.05)	Yes	-25.2347	<0.001	Yes
Southern Sub-Saharan Africa	Female	4	4	2014	2021	0.5_x000D_ (-0.76 to 1.77)	No	0.824877	0.420	No
Southern Sub-Saharan Africa	Male	5	0	1990	1997	-1.94_x000D_ (-2.77 to -1.11)	Yes	-4.9661	<0.001	Yes
Southern Sub-Saharan Africa	Male	5	1	1997	2003	7.95_x000D_ (6.44 to 9.49)	Yes	11.5716	<0.001	Yes
Southern Sub-Saharan Africa	Male	5	2	2003	2007	-0.84_x000D_ (-3.92 to 2.33)	No	-0.572708	0.575	No
Southern Sub-Saharan Africa	Male	5	3	2007	2014	-8.13_x000D_ (-9.1 to -7.15)	Yes	-16.9602	<0.001	Yes
Southern Sub-Saharan Africa	Male	5	4	2014	2017	-2.57_x000D_ (-8.52 to 3.77)	No	-0.879199	0.393	No
Southern Sub-Saharan Africa	Male	5	5	2017	2021	2.3_x000D_ (0.28 to 4.36)	Yes	2.4334	0.028	Yes
Tropical Latin America	Both	3	0	1990	1999	-1.82_x000D_ (-2.11 to -1.53)	Yes	-12.9347	<0.001	Yes
Tropical Latin America	Both	3	1	1999	2011	-3.72_x000D_ (-3.93 to -3.51)	Yes	-36.1314	<0.001	Yes
Tropical Latin America	Both	3	2	2011	2018	-4.62_x000D_ (-5.14 to -4.09)	Yes	-17.9865	<0.001	Yes
Tropical Latin America	Both	3	3	2018	2021	-0.42_x000D_ (-2.02 to 1.2)	No	-0.546815	0.590	No
Tropical Latin America	Female	2	0	1990	1997	-2.34_x000D_ (-3.13 to -1.54)	Yes	-6.00486	<0.001	Yes
Tropical Latin America	Female	2	1	1997	2019	-3.78_x000D_ (-3.92 to -3.63)	Yes	-51.2827	<0.001	Yes
Tropical Latin America	Female	2	2	2019	2021	0.06_x000D_ (-5.84 to 6.33)	No	0.0216954	0.983	No
Tropical Latin America	Male	3	0	1990	1999	-1.8_x000D_ (-2.1 to -1.49)	Yes	-12.1001	<0.001	Yes
Tropical Latin America	Male	3	1	1999	2011	-3.73_x000D_ (-3.95 to -3.5)	Yes	-34.2874	<0.001	Yes
Tropical Latin America	Male	3	2	2011	2018	-4.71_x000D_ (-5.26 to -4.16)	Yes	-17.3838	<0.001	Yes
Tropical Latin America	Male	3	3	2018	2021	-0.31_x000D_ (-1.99 to 1.41)	No	-0.372776	0.713	No
Western Europe	Both	4	0	1990	1995	-1.18_x000D_ (-2.14 to -0.22)	Yes	-2.57419	0.019	Yes
Western Europe	Both	4	1	1995	2001	-3.81_x000D_ (-4.74 to -2.87)	Yes	-8.39402	<0.001	Yes
Western Europe	Both	4	2	2001	2013	-5.99_x000D_ (-6.26 to -5.71)	Yes	-44.2798	<0.001	Yes
Western Europe	Both	4	3	2013	2017	-0.42_x000D_ (-2.56 to 1.77)	No	-0.402413	0.692	No
Western Europe	Both	4	4	2017	2021	-5_x000D_ (-6.3 to -3.69)	Yes	-7.8471	<0.001	Yes
Western Europe	Female	4	0	1990	2001	-2.47_x000D_ (-2.72 to -2.22)	Yes	-20.1345	<0.001	Yes
Western Europe	Female	4	1	2001	2005	-7.19_x000D_ (-8.97 to -5.38)	Yes	-8.10239	<0.001	Yes
Western Europe	Female	4	2	2005	2012	-5.13_x000D_ (-5.75 to -4.51)	Yes	-16.9132	<0.001	Yes
Western Europe	Female	4	3	2012	2018	-0.79_x000D_ (-1.65 to 0.07)	No	-1.93067	0.069	No
Western Europe	Female	4	4	2018	2021	-4.95_x000D_ (-6.77 to -3.09)	Yes	-5.50561	<0.001	Yes
Western Europe	Male	4	0	1990	1995	-0.82_x000D_ (-1.89 to 0.25)	No	-1.60959	0.125	No
Western Europe	Male	4	1	1995	2002	-4.22_x000D_ (-5 to -3.43)	Yes	-11.0844	<0.001	Yes
Western Europe	Male	4	2	2002	2013	-6.22_x000D_ (-6.58 to -5.87)	Yes	-35.8875	<0.001	Yes
Western Europe	Male	4	3	2013	2017	-0.9_x000D_ (-3.27 to 1.52)	No	-0.787161	0.441	No
Western Europe	Male	4	4	2017	2021	-5.33_x000D_ (-6.76 to -3.87)	Yes	-7.52389	<0.001	Yes
Western Sub-Saharan Africa	Both	5	0	1990	2000	-0.75_x000D_ (-0.82 to -0.67)	Yes	-20.2711	<0.001	Yes
Western Sub-Saharan Africa	Both	5	1	2000	2004	-0.2_x000D_ (-0.7 to 0.31)	No	-0.837619	0.415	No
Western Sub-Saharan Africa	Both	5	2	2004	2008	-1.48_x000D_ (-1.98 to -0.98)	Yes	-6.29935	<0.001	Yes
Western Sub-Saharan Africa	Both	5	3	2008	2014	-0.33_x000D_ (-0.56 to -0.11)	Yes	-3.14054	0.007	Yes
Western Sub-Saharan Africa	Both	5	4	2014	2017	-2.19_x000D_ (-3.17 to -1.19)	Yes	-4.65859	<0.001	Yes
Western Sub-Saharan Africa	Both	5	5	2017	2021	-2.86_x000D_ (-3.17 to -2.55)	Yes	-19.3493	<0.001	Yes
Western Sub-Saharan Africa	Female	3	0	1990	2004	-0.89_x000D_ (-0.95 to -0.82)	Yes	-28.5413	<0.001	Yes
Western Sub-Saharan Africa	Female	3	1	2004	2008	-1.75_x000D_ (-2.43 to -1.07)	Yes	-5.30269	<0.001	Yes
Western Sub-Saharan Africa	Female	3	2	2008	2014	-0.6_x000D_ (-0.9 to -0.29)	Yes	-4.01651	0.001	Yes
Western Sub-Saharan Africa	Female	3	3	2014	2021	-2.33_x000D_ (-2.51 to -2.15)	Yes	-26.4859	<0.001	Yes
Western Sub-Saharan Africa	Male	5	0	1990	2000	-0.67_x000D_ (-0.77 to -0.57)	Yes	-13.8747	<0.001	Yes
Western Sub-Saharan Africa	Male	5	1	2000	2004	-0.01_x000D_ (-0.67 to 0.66)	No	-0.0178814	0.986	No
Western Sub-Saharan Africa	Male	5	2	2004	2008	-1.32_x000D_ (-1.97 to -0.66)	Yes	-4.2735	0.001	Yes
Western Sub-Saharan Africa	Male	5	3	2008	2014	-0.14_x000D_ (-0.44 to 0.16)	No	-1.0139	0.327	No
Western Sub-Saharan Africa	Male	5	4	2014	2017	-2.1_x000D_ (-3.38 to -0.79)	Yes	-3.4093	0.004	Yes
Western Sub-Saharan Africa	Male	5	5	2017	2021	-3.01_x000D_ (-3.42 to -2.6)	Yes	-15.5643	<0.001	Yes
AYAs: adolescents and young adults; DALYs: Disability-Adjusted Life Years, CI: confidence interval.

## Sheet: Supplementary Table 5
Supplementary Table 5. The Incidence, mortality, and DALYs rates in 1990 and 2021 in 204 countries and territories
	Incidence Rate per 100, 000(95%UI)			Mortality Rate per 100, 000(95%UI)			DALYs Rate per 100, 000(95%UI)
Countries and Territories	1990	2021	Change of Rate (%)	1990	2021	Change of Rate (%)	1990	2021	Change of Rate (%)
Afghanistan	93.31(76.15, 111.51）	81.67(68.04, 98.67）	-12.4745	1.46(0.75, 2.43）	1.06(0.47, 1.86）	-27.3973	87.02(46.25, 142.98）	64.03(29.26, 111.97）	-26.4192
Albania	37.85(31.03, 46.12）	14.29(12.09, 17.32）	-62.2457	0.57(0.35, 0.82）	0.32(0.17, 0.52）	-43.8596	33.30(20.87, 47.56）	18.48(10.09, 29.68）	-44.5045
Algeria	68.22(59.46, 78.01）	51.76(45.52, 57.90）	-24.1278	0.58(0.36, 0.86）	0.41(0.24, 0.63）	-29.3103	34.93(21.48, 51.55）	24.08(14.28, 36.54）	-31.0621
American Samoa	128.03(100.34, 158.64）	56.10(42.83, 71.03）	-56.1821	2.47(1.73, 3.55）	2.13(1.33, 3.11）	-13.7652	146.67(102.63, 208.33）	124.43(79.13, 181.39）	-15.1633
Andorra	26.07(18.89, 34.58）	16.16(10.96, 21.90）	-38.013	0.24(0.12, 0.42）	0.12(0.06, 0.23）	-50	13.40(6.77, 23.75）	6.88(3.55, 13.02）	-48.6567
Angola	250.01(155.40, 335.88）	195.89(131.37, 254.00）	-21.6471	4.75(2.85, 6.99）	3.03(1.88, 4.69）	-36.2105	277.42(167.85, 410.01）	177.75(110.64, 277.65）	-35.9275
Antigua and Barbuda	27.66(19.39, 36.98）	14.01(9.63, 18.06）	-49.3492	0.38(0.23, 0.59）	0.14(0.08, 0.23）	-63.1579	21.64(13.19, 32.83）	8.47(4.96, 13.61）	-60.8595
Argentina	15.65(12.71, 19.06）	11.50(9.03, 14.09）	-26.5176	0.49(0.30, 0.77）	0.19(0.11, 0.29）	-61.2245	27.68(16.89, 42.69）	10.75(6.54, 16.59）	-61.1633
Armenia	54.17(43.51, 65.93）	36.37(29.49, 44.17）	-32.8595	0.61(0.37, 0.92）	0.38(0.22, 0.60）	-37.7049	35.67(21.95, 53.73）	21.99(13.13, 34.20）	-38.3516
Australia	54.63(39.23, 71.03）	33.04(24.39, 42.12）	-39.5204	0.38(0.25, 0.54）	0.19(0.12, 0.27）	-50	21.53(14.15, 30.05）	10.77(6.92, 15.17）	-49.9768
Austria	23.89(16.49, 31.62）	16.40(10.85, 22.84）	-31.352	0.38(0.22, 0.60）	0.11(0.07, 0.19）	-71.0526	21.36(12.46, 33.23）	6.57(3.83, 10.66）	-69.2416
Azerbaijan	73.10(61.34, 84.81）	60.18(52.06, 69.72）	-17.6744	1.05(0.64, 1.66）	0.73(0.39, 1.18）	-30.4762	61.69(37.78, 97.36）	42.11(23.20, 67.88）	-31.7393
Bahamas	30.22(21.61, 39.82）	18.27(12.31, 25.97）	-39.5433	0.61(0.35, 0.93）	0.43(0.24, 0.71）	-29.5082	34.79(20.51, 53.26）	24.66(13.85, 40.00）	-29.1176
Bahrain	84.28(73.79, 96.43）	32.06(28.39, 35.97）	-61.9601	0.52(0.33, 0.78）	0.35(0.20, 0.53）	-32.6923	30.77(19.79, 45.32）	20.72(11.98, 30.71）	-32.6617
Bangladesh	79.30(65.08, 94.20）	54.81(46.36, 61.31）	-30.8827	4.63(3.24, 6.22）	2.06(1.31, 3.20）	-55.5076	276.68(191.54, 373.59）	121.06(77.27, 187.47）	-56.2455
Barbados	21.98(14.64, 31.03）	13.66(9.21, 18.41）	-37.8526	0.39(0.23, 0.60）	0.13(0.07, 0.23）	-66.6667	22.04(13.41, 34.20）	7.72(4.36, 13.07）	-64.9728
Belarus	22.08(14.33, 30.66）	9.38(6.22, 14.12）	-57.5181	0.11(0.06, 0.18）	0.44(0.23, 0.77）	300	6.49(3.65, 10.67）	24.64(13.04, 42.76）	279.661
Belgium	16.29(11.41, 22.06）	10.05(7.09, 13.33）	-38.3057	0.25(0.15, 0.40）	0.08(0.04, 0.13）	-68	14.03(8.38, 22.28）	4.40(2.48, 7.31）	-68.6386
Belize	35.66(26.30, 47.23）	18.21(12.67, 24.05）	-48.9344	0.37(0.23, 0.57）	0.42(0.25, 0.68）	13.5135	22.19(13.78, 32.98）	24.42(14.73, 39.21）	10.0496
Benin	160.58(120.56, 199.69）	121.06(93.03, 155.78）	-24.6108	3.86(2.56, 5.90）	2.85(1.72, 4.55）	-26.1658	231.26(153.61, 349.71）	170.85(102.78, 273.12）	-26.1221
Bermuda	20.68(13.34, 28.05）	14.50(10.30, 19.80）	-29.8839	0.28(0.17, 0.44）	0.11(0.06, 0.19）	-60.7143	16.33(9.93, 24.88）	6.47(3.62, 11.05）	-60.3797
Bhutan	92.21(66.10, 118.44）	41.26(31.86, 50.60）	-55.2543	4.57(2.49, 8.11）	3.46(2.03, 6.11）	-24.2888	272.00(145.79, 484.96）	202.11(119.42, 354.66）	-25.6949
Bolivia (Plurinational State of)	23.30(21.78, 24.99）	15.47(14.20, 16.75）	-33.6052	0.82(0.38, 1.45）	0.37(0.19, 0.70）	-54.878	47.08(22.58, 82.39）	21.16(10.99, 39.47）	-55.0552
Bosnia and Herzegovina	37.26(30.01, 45.20）	25.63(20.64, 30.64）	-31.2131	0.88(0.56, 1.30）	0.46(0.27, 0.73）	-47.7273	49.98(32.28, 73.46）	26.66(15.90, 41.47）	-46.6587
Botswana	153.76(109.67, 195.79）	61.45(44.91, 81.10）	-60.0351	2.13(1.00, 4.37）	1.16(0.62, 2.03）	-45.5399	123.98(59.86, 254.83）	66.74(35.65, 114.68）	-46.1687
Brazil	59.02(46.25, 72.90）	20.44(14.33, 27.42）	-65.3677	1.91(1.66, 2.18）	0.74(0.62, 0.87）	-61.2565	110.41(96.07, 125.70）	42.10(35.68, 49.18）	-61.8694
Brunei Darussalam	89.48(67.53, 115.37）	10.36(7.67, 13.77）	-88.422	0.77(0.50, 1.11）	0.53(0.33, 0.77）	-31.1688	44.40(29.02, 62.52）	29.49(18.73, 43.16）	-33.5811
Bulgaria	78.77(58.28, 100.27）	22.94(15.94, 31.31）	-70.8772	1.23(0.78, 1.79）	1.47(0.88, 2.31）	19.5122	69.45(44.68, 100.98）	82.13(49.99, 128.07）	18.2577
Burkina Faso	222.41(164.56, 287.54）	151.00(117.73, 193.83）	-32.1074	2.40(1.62, 3.50）	2.12(1.33, 3.30）	-11.6667	145.66(96.95, 210.27）	126.94(80.51, 195.67）	-12.8518
Burundi	79.90(58.04, 103.81）	56.05(40.98, 71.92）	-29.8498	4.22(2.52, 6.59）	2.87(1.78, 4.34）	-31.9905	250.23(150.74, 387.94）	168.95(104.95, 255.02）	-32.4821
Cabo Verde	170.60(106.31, 230.65）	121.97(85.01, 160.30）	-28.5053	3.81(2.59, 5.46）	2.32(1.49, 3.52）	-39.1076	229.07(156.78, 327.14）	136.56(88.34, 205.96）	-40.385
Cambodia	167.81(111.10, 231.61）	98.48(66.38, 140.52）	-41.3146	8.23(5.43, 12.32）	5.42(3.19, 8.40）	-34.1434	481.75(316.87, 721.57）	312.46(182.95, 483.51）	-35.1406
Cameroon	153.29(116.53, 197.15）	108.51(86.69, 132.16）	-29.2126	3.30(2.00, 4.83）	2.92(1.70, 4.37）	-11.5152	197.26(120.25, 289.50）	173.82(101.72, 260.78）	-11.8828
Canada	39.44(28.60, 50.22）	33.43(24.96, 42.21）	-15.2383	0.10(0.06, 0.16）	0.08(0.04, 0.12）	-20	5.69(3.15, 9.13）	4.33(2.39, 7.00）	-23.9016
Central African Republic	209.58(140.87, 281.79）	193.82(130.63, 253.83）	-7.5198	5.07(2.97, 7.84）	4.61(2.64, 7.07）	-9.07298	296.48(172.88, 453.72）	267.69(152.85, 412.12）	-9.7106
Chad	225.57(155.15, 295.19）	198.99(126.31, 261.73）	-11.7835	4.04(2.65, 6.61）	4.12(2.59, 6.32）	1.9802	241.84(159.68, 393.45）	248.65(154.61, 383.72）	2.81591
Chile	21.88(17.65, 26.91）	18.79(15.10, 22.54）	-14.1225	0.98(0.58, 1.51）	0.35(0.20, 0.53）	-64.2857	55.22(32.84, 84.64）	19.61(11.78, 29.98）	-64.4875
China	196.32(155.37, 240.44）	91.74(65.82, 118.89）	-53.2702	3.38(2.86, 3.96）	1.58(1.23, 1.96）	-53.2544	198.05(167.98, 230.76）	90.82(71.25, 112.15）	-54.1429
Colombia	84.63(49.63, 129.78）	33.10(18.60, 49.15）	-60.8886	0.10(0.06, 0.15）	0.05(0.03, 0.08）	-50	5.69(3.30, 8.92）	2.64(1.51, 4.32）	-53.6028
Comoros	110.56(69.76, 159.41）	76.44(50.15, 101.53）	-30.8611	2.69(1.27, 4.62）	2.53(1.62, 3.59）	-5.94796	159.37(74.81, 273.06）	148.00(95.65, 210.53）	-7.13434
Congo	170.53(110.37, 229.42）	132.39(87.86, 179.23）	-22.3656	4.44(2.55, 6.59）	3.18(1.76, 5.00）	-28.3784	258.91(150.05, 384.58）	183.88(101.12, 288.09）	-28.9792
Cook Islands	100.62(74.18, 130.84）	25.68(19.40, 33.72）	-74.4782	0.46(0.26, 0.76）	0.29(0.16, 0.50）	-36.9565	27.46(16.09, 44.85）	17.15(10.10, 28.95）	-37.5455
Costa Rica	25.70(16.42, 36.56）	13.70(9.39, 19.08）	-46.6926	0.20(0.11, 0.32）	0.13(0.07, 0.23）	-35	11.16(6.33, 18.05）	7.48(4.20, 12.68）	-32.9749
Croatia	48.04(37.27, 60.74）	27.19(21.91, 33.27）	-43.4013	1.52(0.95, 2.24）	0.46(0.29, 0.70）	-69.7368	86.05(54.35, 126.02）	26.58(16.63, 39.74）	-69.111
Cuba	21.95(14.50, 32.68）	4.98(3.01, 7.32）	-77.3121	0.22(0.14, 0.34）	0.17(0.10, 0.29）	-22.7273	13.10(8.33, 19.72）	9.66(5.55, 16.18）	-26.2595
Cyprus	35.98(26.22, 47.16）	12.45(9.52, 15.71）	-65.3974	0.18(0.09, 0.30）	0.08(0.04, 0.15）	-55.5556	10.06(5.38, 16.89）	4.62(2.46, 8.31）	-54.0755
Czechia	30.75(22.43, 39.29）	17.12(12.58, 22.01）	-44.3252	1.55(1.09, 2.09）	0.95(0.59, 1.42）	-38.7097	86.25(61.48, 116.18）	53.12(33.77, 78.71）	-38.4116
Côte d'Ivoire	184.92(139.75, 234.48）	118.50(83.52, 154.12）	-35.9182	3.86(2.56, 5.48）	3.14(1.94, 4.55）	-18.6528	231.38(153.66, 326.42）	185.98(115.82, 270.38）	-19.6214
Democratic People's Republic of Korea	242.81(174.20, 322.00）	172.66(130.10, 230.33）	-28.8909	3.17(2.09, 4.78）	2.67(1.34, 4.62）	-15.7729	186.76(124.79, 280.52）	153.99(79.37, 264.00）	-17.5466
Democratic Republic of the Congo	255.19(177.54, 345.34）	243.31(177.14, 310.03）	-4.65535	3.13(1.83, 4.60）	2.80(1.68, 4.46）	-10.5431	183.20(109.03, 269.42）	163.54(97.37, 258.35）	-10.7314
Denmark	22.98(16.56, 30.20）	22.16(16.29, 29.19）	-3.56832	0.33(0.19, 0.56）	0.07(0.04, 0.11）	-78.7879	18.55(10.52, 30.50）	4.07(2.35, 6.43）	-78.0593
Djibouti	107.68(72.81, 143.39）	95.38(61.45, 131.10）	-11.4227	2.41(1.41, 4.64）	2.63(1.48, 4.22）	9.12863	143.08(84.35, 275.84）	153.18(87.13, 245.27）	7.05899
Dominica	31.80(22.01, 43.78）	22.46(15.19, 29.76）	-29.3711	0.24(0.14, 0.38）	0.20(0.11, 0.35）	-16.6667	13.85(8.23, 21.48）	11.54(6.25, 20.05）	-16.6787
Dominican Republic	40.01(29.79, 50.92）	23.78(18.23, 30.03）	-40.5649	0.86(0.52, 1.31）	0.63(0.28, 1.06）	-26.7442	50.68(31.02, 75.20）	36.94(16.40, 61.40）	-27.1113
Ecuador	25.10(22.13, 28.06）	17.04(15.57, 19.28）	-32.1116	0.73(0.45, 1.08）	0.26(0.14, 0.42）	-64.3836	41.87(26.22, 61.71）	14.85(8.34, 24.18）	-64.5331
Egypt	125.22(89.38, 164.58）	41.41(29.90, 53.20）	-66.9302	4.08(2.88, 5.57）	1.13(0.71, 1.70）	-72.3039	237.67(168.33, 324.88）	67.03(42.39, 99.69）	-71.797
El Salvador	29.00(18.42, 43.23）	13.01(7.69, 19.01）	-55.1379	0.47(0.27, 0.75）	0.34(0.18, 0.63）	-27.6596	26.84(15.82, 42.78）	19.61(10.17, 35.67）	-26.9374
Equatorial Guinea	81.84(60.91, 110.62）	69.73(58.84, 84.59）	-14.7972	3.81(2.18, 6.27）	1.77(0.91, 3.16）	-53.5433	221.03(127.66, 365.27）	103.61(53.09, 184.30）	-53.124
Eritrea	149.41(97.90, 200.16）	98.15(63.82, 137.00）	-34.3083	4.37(2.87, 6.33）	4.02(2.27, 6.28）	-8.00915	258.35(168.47, 375.69）	235.36(135.06, 365.41）	-8.89878
Estonia	25.16(17.53, 33.55）	13.99(9.65, 19.68）	-44.3959	0.28(0.16, 0.47）	0.33(0.18, 0.60）	17.8571	16.01(9.23, 26.38）	18.73(10.13, 33.47）	16.9894
Eswatini	169.26(120.16, 223.78）	61.52(44.30, 81.21）	-63.6536	1.93(1.03, 3.60）	2.30(1.18, 3.62）	19.171	112.44(60.81, 209.29）	132.07(68.39, 207.20）	17.4582
Ethiopia	148.86(109.61, 192.18）	118.59(87.18, 152.77）	-20.3345	3.80(2.43, 5.20）	2.35(1.78, 2.98）	-38.1579	226.23(143.84, 307.63）	139.26(105.93, 177.37）	-38.4432
Fiji	78.53(59.47, 100.60）	23.69(18.44, 31.31）	-69.8332	2.10(1.43, 2.93）	1.43(0.92, 2.10）	-31.9048	125.18(85.29, 173.93）	83.93(55.13, 124.23）	-32.9525
Finland	26.16(17.41, 35.21）	23.67(16.03, 31.54）	-9.51835	0.39(0.22, 0.67）	0.15(0.09, 0.26）	-61.5385	21.48(12.20, 36.90）	8.63(4.99, 14.34）	-59.8231
France	18.92(14.26, 24.13）	14.13(10.79, 17.88）	-25.3171	0.33(0.19, 0.54）	0.08(0.05, 0.14）	-75.7576	18.30(10.46, 30.05）	4.81(2.76, 7.85）	-73.7158
Gabon	142.61(95.36, 192.49）	105.68(76.44, 137.23）	-25.8958	4.47(2.92, 6.50）	2.53(1.38, 4.14）	-43.4004	259.75(169.37, 374.44）	146.79(80.65, 238.91）	-43.488
Gambia	181.66(145.16, 222.65）	52.44(43.98, 61.60）	-71.1329	2.83(1.69, 4.31）	2.62(1.59, 3.99）	-7.42049	170.59(101.32, 262.37）	157.18(96.36, 240.67）	-7.86095
Georgia	44.74(33.88, 55.25）	32.04(25.13, 38.40）	-28.3862	0.97(0.60, 1.49）	0.79(0.45, 1.29）	-18.5567	56.08(35.09, 85.55）	44.49(25.92, 71.80）	-20.6669
Germany	12.92(9.80, 16.38）	6.76(5.21, 8.84）	-47.678	0.51(0.29, 0.84）	0.14(0.08, 0.23）	-72.549	28.33(16.16, 46.78）	7.70(4.33, 12.68）	-72.8203
Ghana	229.38(170.94, 298.08）	123.36(90.84, 160.84）	-46.2202	4.27(2.93, 5.86）	2.61(1.62, 3.99）	-38.8759	256.61(175.84, 353.41）	155.17(96.85, 237.30）	-39.5308
Greece	49.23(40.90, 58.15）	25.65(20.66, 31.15）	-47.8976	0.14(0.08, 0.22）	0.08(0.05, 0.14）	-42.8571	7.85(4.67, 12.35）	4.84(2.74, 8.14）	-38.3439
Greenland	38.35(24.62, 54.03）	35.85(22.46, 48.92）	-6.5189	0.24(0.13, 0.41）	0.18(0.09, 0.34）	-25	13.25(7.31, 22.55）	9.80(4.94, 18.76）	-26.0377
Grenada	34.30(22.29, 47.08）	15.99(10.40, 23.29）	-53.3819	0.61(0.37, 0.94）	0.28(0.16, 0.46）	-54.0984	35.12(21.37, 53.94）	16.16(9.06, 25.86）	-53.9863
Guam	138.07(115.85, 162.46）	50.71(42.02, 58.79）	-63.2723	3.43(2.53, 4.70）	2.96(2.11, 3.94）	-13.7026	205.20(151.49, 280.33）	174.37(126.39, 232.46）	-15.0244
Guatemala	54.05(34.97, 76.45）	32.90(21.55, 47.39）	-39.1304	0.95(0.55, 1.51）	0.66(0.37, 1.08）	-30.5263	54.72(31.76, 85.55）	38.14(21.31, 62.14）	-30.2997
Guinea	221.88(162.25, 298.83）	194.93(145.58, 246.11）	-12.1462	3.83(2.51, 5.95）	3.50(2.30, 5.12）	-8.61619	228.71(150.41, 355.70）	210.32(137.65, 304.63）	-8.04075
Guinea-Bissau	266.96(195.54, 345.52）	226.36(161.81, 287.99）	-15.2083	6.06(3.86, 8.67）	5.24(3.11, 8.19）	-13.5314	363.34(233.16, 519.07）	312.09(185.93, 480.70）	-14.1052
Guyana	52.05(35.62, 68.75）	25.07(18.05, 34.35）	-51.8348	1.36(0.82, 2.09）	0.91(0.47, 1.56）	-33.0882	78.50(47.48, 118.61）	52.01(27.11, 87.20）	-33.7452
Haiti	49.07(35.75, 63.21）	41.33(30.32, 52.64）	-15.7734	1.08(0.55, 1.86）	0.72(0.35, 1.25）	-33.3333	61.70(31.73, 104.75）	40.97(20.20, 70.82）	-33.5981
Honduras	36.94(24.27, 52.31）	15.88(9.90, 22.07）	-57.0114	0.55(0.31, 0.88）	0.23(0.09, 0.43）	-58.1818	31.65(18.25, 50.36）	13.10(5.35, 25.01）	-58.6098
Hungary	34.84(30.01, 40.21）	32.75(28.86, 37.02）	-5.99885	4.47(2.78, 6.58）	0.81(0.49, 1.23）	-81.8792	248.64(156.58, 363.26）	46.20(28.28, 69.26）	-81.4189
Iceland	17.56(11.58, 24.23）	15.91(10.83, 21.42）	-9.39636	0.08(0.04, 0.12）	0.05(0.03, 0.09）	-37.5	4.27(2.54, 6.82）	2.93(1.71, 4.78）	-31.3817
India	66.59(51.79, 83.90）	54.03(43.13, 67.19）	-18.8617	2.96(2.28, 3.86）	2.10(1.50, 2.84）	-29.0541	171.53(132.19, 223.22）	121.44(86.23, 163.74）	-29.2019
Indonesia	120.25(97.37, 147.79）	69.55(57.72, 84.51）	-42.1622	4.61(3.44, 6.15）	2.89(2.15, 4.01）	-37.3102	272.37(204.84, 361.19）	168.22(124.80, 232.28）	-38.2384
Iran (Islamic Republic of)	79.85(69.10, 93.97）	29.60(25.63, 34.56）	-62.9305	0.40(0.27, 0.55）	0.29(0.21, 0.39）	-27.5	23.41(15.89, 32.60）	16.78(11.90, 22.36）	-28.3212
Iraq	31.55(28.97, 34.42）	20.26(19.18, 21.89）	-35.7845	0.58(0.37, 0.89）	0.29(0.17, 0.49）	-50	34.74(22.27, 52.82）	17.40(10.45, 28.85）	-49.9136
Ireland	18.33(11.70, 25.79）	16.54(11.66, 22.28）	-9.76541	0.10(0.06, 0.16）	0.07(0.04, 0.12）	-30	5.52(3.22, 8.96）	3.91(2.14, 6.70）	-29.1667
Israel	15.00(11.37, 19.98）	5.40(4.28, 6.83）	-64	0.13(0.08, 0.22）	0.06(0.03, 0.09）	-53.8462	7.31(4.30, 12.17）	3.23(1.81, 5.36）	-55.814
Italy	74.26(54.92, 93.30）	11.03(7.52, 14.88）	-85.1468	0.44(0.37, 0.52）	0.08(0.07, 0.10）	-81.8182	25.52(21.50, 30.00）	4.72(3.82, 5.99）	-81.5047
Jamaica	27.01(17.81, 37.96）	17.66(10.26, 25.18）	-34.6168	0.12(0.07, 0.18）	0.10(0.05, 0.16）	-16.6667	7.09(4.31, 10.49）	5.57(3.00, 9.55）	-21.4386
Japan	74.31(64.36, 85.80）	54.99(46.24, 66.63）	-25.9992	0.34(0.29, 0.39）	0.13(0.10, 0.17）	-61.7647	19.48(16.77, 22.28）	7.67(6.13, 9.52）	-60.6263
Jordan	85.17(59.35, 121.15）	27.54(19.82, 35.44）	-67.6647	0.43(0.27, 0.64）	0.18(0.10, 0.28）	-58.1395	26.06(16.35, 38.53）	10.68(6.36, 16.76）	-59.0177
Kazakhstan	37.34(31.14, 44.10）	22.73(19.40, 27.09）	-39.1269	0.40(0.24, 0.61）	1.36(0.74, 2.32）	240	23.26(14.54, 35.81）	76.61(42.18, 130.26）	229.364
Kenya	148.69(112.69, 185.55）	68.96(50.44, 88.78）	-53.6216	2.76(1.77, 4.58）	2.63(1.76, 4.08）	-4.71014	165.82(105.73, 274.06）	154.97(103.98, 240.85）	-6.54324
Kiribati	205.93(147.64, 256.20）	107.57(78.35, 135.36）	-47.7638	6.55(4.33, 9.25）	6.04(3.68, 8.93）	-7.78626	391.67(262.09, 553.70）	355.69(217.67, 521.55）	-9.1863
Kuwait	31.05(26.82, 36.44）	10.10(8.86, 11.84）	-67.4718	0.27(0.17, 0.38）	0.12(0.07, 0.18）	-55.5556	15.85(10.42, 22.79）	7.18(4.20, 10.99）	-54.7003
Kyrgyzstan	64.50(46.58, 80.40）	41.23(30.92, 52.17）	-36.0775	1.33(0.79, 1.99）	1.79(1.05, 2.82）	34.5865	77.22(46.85, 115.21）	101.45(60.65, 156.48）	31.3779
Lao People's Democratic Republic	125.35(78.63, 177.10）	93.76(61.68, 124.89）	-25.2014	4.16(2.47, 6.50）	2.34(1.33, 3.95）	-43.75	240.17(143.91, 374.37）	135.16(78.29, 226.57）	-43.7232
Latvia	15.58(9.16, 23.70）	7.93(4.78, 11.89）	-49.1014	0.20(0.11, 0.32）	0.40(0.21, 0.69）	100	11.39(6.66, 18.37）	22.12(11.78, 38.10）	94.2054
Lebanon	61.58(55.64, 68.72）	46.33(41.72, 51.42）	-24.7645	0.54(0.26, 0.86）	0.25(0.15, 0.37）	-53.7037	31.90(15.97, 50.20）	15.09(9.20, 21.86）	-52.6959
Lesotho	170.15(124.68, 220.75）	107.33(79.96, 137.15）	-36.9204	1.60(0.67, 3.45）	2.43(1.41, 3.77）	51.875	92.55(39.10, 200.79）	140.23(81.89, 213.55）	51.5181
Liberia	246.45(167.17, 299.40）	232.40(185.71, 283.59）	-5.70095	3.65(2.46, 5.04）	3.13(1.92, 4.76）	-14.2466	218.01(147.87, 300.96）	186.56(114.22, 283.39）	-14.4259
Libya	65.47(53.66, 78.35）	36.91(31.02, 44.08）	-43.623	0.76(0.41, 1.49）	0.69(0.38, 1.15）	-9.21053	45.48(24.46, 88.87）	39.80(22.58, 65.31）	-12.489
Lithuania	20.85(13.29, 29.43）	10.52(7.13, 15.76）	-49.5444	0.19(0.10, 0.31）	0.40(0.21, 0.68）	110.526	10.80(6.01, 17.48）	22.19(11.80, 37.97）	105.463
Luxembourg	23.15(16.23, 30.96）	12.61(8.97, 17.09）	-45.5292	0.41(0.23, 0.68）	0.09(0.05, 0.15）	-78.0488	23.02(13.23, 37.91）	5.05(2.86, 8.57）	-78.0626
Madagascar	135.73(86.64, 195.53）	96.80(61.57, 136.94）	-28.6819	2.83(1.90, 4.09）	2.56(1.60, 4.11）	-9.54064	168.72(114.60, 240.95）	152.07(96.60, 244.50）	-9.86842
Malawi	120.49(81.37, 154.76）	77.01(53.64, 104.17）	-36.086	4.02(2.75, 5.95）	3.66(2.40, 5.44）	-8.95522	241.86(164.23, 359.35）	218.00(140.94, 324.26）	-9.86521
Malaysia	82.43(71.74, 94.17）	23.53(21.06, 26.17）	-71.4546	1.27(0.88, 1.82）	1.21(0.82, 1.71）	-4.72441	73.40(50.75, 104.38）	69.11(46.72, 96.91）	-5.84469
Maldives	66.57(44.09, 91.81）	32.57(22.04, 43.28）	-51.0741	1.64(0.89, 2.47）	0.89(0.55, 1.36）	-45.7317	96.09(52.86, 143.32）	50.62(31.45, 76.78）	-47.3202
Mali	146.19(106.84, 188.77）	115.04(84.10, 144.92）	-21.3079	3.33(2.07, 4.81）	2.67(1.73, 3.87）	-19.8198	198.55(125.71, 287.49）	160.72(103.72, 233.27）	-19.0531
Malta	16.92(10.64, 24.09）	8.81(5.69, 11.96）	-47.9314	0.16(0.09, 0.25）	0.08(0.04, 0.14）	-50	8.77(5.16, 14.07）	4.38(2.43, 7.59）	-50.057
Marshall Islands	168.48(131.08, 213.51）	77.27(55.99, 99.13）	-54.137	6.56(4.48, 8.89）	5.13(2.68, 7.94）	-21.7988	394.78(269.07, 536.56）	299.29(158.19, 461.15）	-24.1882
Mauritania	321.07(241.40, 397.75）	229.95(179.29, 284.22）	-28.3801	3.50(2.27, 5.27）	1.96(1.18, 3.07）	-44	210.42(137.17, 315.53）	117.99(71.12, 182.50）	-43.9264
Mauritius	82.47(59.64, 109.20）	44.58(34.56, 56.12）	-45.944	3.32(2.29, 4.45）	1.54(0.99, 2.15）	-53.6145	188.14(130.18, 251.23）	86.86(56.68, 120.22）	-53.8323
Mexico	19.72(15.81, 24.78）	6.91(5.18, 8.92）	-64.9594	0.63(0.50, 0.79）	0.33(0.26, 0.44）	-47.619	36.05(28.65, 44.97）	18.97(14.65, 24.91）	-47.3786
Micronesia (Federated States of)	168.16(126.23, 208.39）	56.98(43.23, 71.25）	-66.1156	6.03(4.09, 8.65）	3.99(2.18, 5.97）	-33.8308	355.24(241.95, 505.41）	234.88(129.30, 350.50）	-33.8813
Monaco	21.97(14.72, 28.87）	8.71(6.25, 11.69）	-60.355	0.27(0.14, 0.47）	0.22(0.10, 0.43）	-18.5185	14.94(7.99, 25.96）	12.29(5.81, 23.80）	-17.7376
Mongolia	212.94(180.80, 242.23）	92.62(81.69, 104.92）	-56.5042	1.40(0.82, 2.18）	1.11(0.61, 1.82）	-20.7143	82.79(49.71, 129.36）	62.87(35.11, 102.56）	-24.0609
Montenegro	23.94(16.69, 32.32）	16.63(12.14, 22.01）	-30.5347	0.60(0.37, 0.91）	0.39(0.23, 0.63）	-35	34.37(20.91, 51.55）	22.19(13.43, 35.18）	-35.4379
Morocco	57.43(48.43, 67.25）	32.31(27.11, 36.70）	-43.7402	0.64(0.38, 1.04）	0.39(0.22, 0.69）	-39.0625	38.21(22.40, 60.82）	22.92(13.03, 39.93）	-40.0157
Mozambique	198.78(143.22, 249.17）	123.35(89.19, 159.42）	-37.9465	1.50(0.97, 2.44）	1.81(1.02, 3.04）	20.6667	92.26(59.38, 149.59）	112.21(61.30, 189.36）	21.6237
Myanmar	54.04(42.54, 67.87）	38.56(31.53, 49.70）	-28.6454	5.94(3.20, 9.89）	3.81(2.12, 5.76）	-35.8586	341.12(184.08, 564.38）	218.21(121.74, 328.39）	-36.0313
Namibia	155.00(114.93, 194.06）	121.61(93.50, 151.30）	-21.5419	1.67(0.76, 3.62）	1.56(0.73, 2.97）	-6.58683	97.55(45.04, 212.51）	89.67(42.56, 170.35）	-8.07791
Nauru	165.74(127.85, 204.91）	43.91(31.00, 54.75）	-73.5067	6.33(3.33, 9.34）	4.47(1.85, 7.11）	-29.3839	371.28(199.26, 542.47）	262.89(111.46, 417.23）	-29.1936
Nepal	44.77(41.05, 48.91）	33.74(31.73, 37.98）	-24.637	5.38(3.28, 8.12）	3.46(2.22, 5.00）	-35.6877	318.73(196.38, 477.25）	204.56(131.38, 294.09）	-35.8203
Netherlands	10.69(9.02, 12.71）	9.70(8.17, 11.43）	-9.26099	0.14(0.08, 0.24）	0.05(0.03, 0.08）	-64.2857	7.93(4.48, 13.17）	2.77(1.61, 4.45）	-65.0694
New Zealand	58.59(39.16, 77.99）	18.33(12.44, 24.85）	-68.7148	0.13(0.11, 0.15）	0.08(0.06, 0.10）	-38.4615	7.36(6.09, 9.00）	4.59(3.76, 5.63）	-37.6359
Nicaragua	17.34(12.05, 23.65）	8.52(6.03, 11.49）	-50.8651	0.31(0.17, 0.50）	0.33(0.17, 0.56）	6.45161	17.62(9.96, 27.78）	18.42(9.97, 31.28）	4.5403
Niger	246.79(165.16, 325.41）	220.62(146.85, 281.13）	-10.6042	4.30(2.62, 7.98）	3.07(1.70, 6.08）	-28.6047	259.21(158.43, 480.68）	186.04(102.68, 364.54）	-28.2281
Nigeria	278.23(209.92, 352.91）	204.83(158.51, 259.16）	-26.3811	3.64(2.49, 5.27）	2.25(1.29, 3.36）	-38.1868	217.30(147.69, 313.88）	134.85(77.54, 202.15）	-37.9429
Niue	124.27(93.24, 161.81）	8.72(6.77, 11.20）	-92.983	3.72(2.41, 5.64）	2.63(1.68, 4.07）	-29.3011	220.26(142.90, 333.34）	156.51(99.72, 239.85）	-28.9431
North Macedonia	36.52(28.30, 47.30）	27.25(22.25, 32.87）	-25.3834	0.59(0.37, 0.89）	0.33(0.19, 0.53）	-44.0678	33.34(20.89, 50.40）	18.72(11.20, 29.69）	-43.8512
Northern Mariana Islands	181.99(156.95, 211.21）	79.60(68.12, 93.75）	-56.2613	4.85(2.86, 7.08）	3.01(2.07, 4.29）	-37.9381	280.02(167.29, 406.95）	175.11(120.41, 247.24）	-37.4652
Norway	17.79(12.87, 23.47）	11.08(7.70, 14.67）	-37.7178	0.09(0.07, 0.13）	0.04(0.03, 0.05）	-55.5556	5.23(3.95, 7.04）	2.26(1.70, 3.02）	-56.7878
Oman	112.03(84.85, 140.58）	27.11(20.10, 35.04）	-75.8011	0.67(0.38, 1.14）	0.29(0.16, 0.49）	-56.7164	39.46(22.54, 65.79）	16.98(9.59, 28.23）	-56.9691
Pakistan	85.61(63.51, 108.79）	52.98(40.10, 67.12）	-38.1147	3.61(1.73, 6.52）	3.30(2.21, 4.40）	-8.58726	216.01(104.60, 387.33）	196.42(131.40, 262.30）	-9.06902
Palau	135.89(103.95, 166.60）	43.66(32.26, 56.89）	-67.8711	4.18(2.18, 6.56）	4.60(2.62, 6.93）	10.0478	247.17(130.30, 384.80）	265.82(154.89, 395.24）	7.54541
Palestine	80.75(67.19, 97.03）	28.86(25.14, 34.02）	-64.2601	0.43(0.23, 0.79）	0.18(0.11, 0.27）	-58.1395	26.04(14.45, 47.93）	10.99(6.77, 16.41）	-57.7957
Panama	18.10(11.43, 27.10）	9.36(5.64, 13.80）	-48.2873	0.13(0.08, 0.22）	0.10(0.06, 0.17）	-23.0769	7.73(4.51, 12.49）	5.79(3.29, 9.60）	-25.097
Papua New Guinea	214.26(143.01, 287.09）	123.27(88.14, 160.49）	-42.4671	2.01(1.08, 3.29）	1.41(0.93, 1.96）	-29.8507	118.67(63.85, 194.97）	82.66(55.08, 114.22）	-30.3447
Paraguay	39.87(29.62, 53.17）	27.61(19.28, 36.01）	-30.7499	0.58(0.36, 0.89）	0.55(0.32, 0.87）	-5.17241	33.92(21.10, 51.04）	31.51(18.60, 49.67）	-7.10495
Peru	50.52(38.48, 66.88）	40.05(31.79, 50.93）	-20.7245	0.76(0.46, 1.19）	0.36(0.20, 0.60）	-52.6316	44.38(27.19, 68.52）	20.59(11.81, 34.92）	-53.6052
Philippines	220.01(167.29, 280.70）	108.59(78.55, 141.76）	-50.6432	2.41(1.89, 3.10）	1.41(1.08, 1.86）	-41.4938	139.86(109.51, 179.06）	81.34(62.69, 106.62）	-41.8418
Poland	38.26(34.87, 42.84）	10.93(8.57, 13.75）	-71.4323	0.68(0.54, 0.86）	1.21(0.94, 1.55）	77.9412	38.77(30.90, 48.39）	67.82(52.95, 86.94）	74.9291
Portugal	27.29(18.93, 36.61）	13.37(9.62, 17.80）	-51.0077	0.61(0.35, 0.99）	0.09(0.05, 0.15）	-85.2459	34.47(20.15, 56.03）	5.25(2.99, 8.56）	-84.7694
Puerto Rico	26.78(18.33, 36.27）	8.37(5.74, 11.41）	-68.7453	0.84(0.50, 1.33）	0.20(0.12, 0.32）	-76.1905	47.73(28.83, 74.57）	11.40(6.86, 18.51）	-76.1157
Qatar	81.28(76.23, 88.18）	32.37(30.10, 35.43）	-60.1747	0.70(0.42, 1.13）	0.28(0.14, 0.49）	-60	40.80(24.84, 65.34）	16.44(8.69, 28.44）	-59.7059
Republic of Korea	134.23(114.40, 160.13）	27.05(24.22, 30.07）	-79.848	4.37(2.79, 5.56）	0.63(0.42, 0.91）	-85.5835	249.81(159.08, 316.67）	35.45(23.82, 51.38）	-85.8092
Republic of Moldova	96.85(69.19, 127.90）	42.78(29.07, 57.07）	-55.8286	1.05(0.58, 1.76）	0.88(0.48, 1.48）	-16.1905	59.05(33.09, 97.03）	49.50(27.04, 82.44）	-16.1727
Romania	96.93(73.64, 121.55）	35.53(27.13, 44.22）	-63.3447	2.01(1.30, 2.89）	1.35(0.80, 2.04）	-32.8358	114.28(74.80, 163.72）	75.77(45.65, 113.88）	-33.6979
Russian Federation	29.40(20.88, 38.43）	18.53(12.70, 25.13）	-36.9728	0.20(0.15, 0.27）	1.15(0.82, 1.60）	475	11.56(8.71, 15.45）	63.43(45.86, 87.83）	448.702
Rwanda	92.06(58.34, 129.13）	60.54(38.66, 86.12）	-34.2385	4.16(2.58, 6.14）	2.31(1.32, 4.13）	-44.4712	245.74(152.83, 360.99）	135.85(77.49, 241.42）	-44.718
Saint Kitts and Nevis	36.56(26.07, 50.42）	18.72(13.33, 24.85）	-48.7965	0.67(0.40, 1.07）	0.19(0.10, 0.36）	-71.6418	38.30(22.84, 59.90）	11.06(5.77, 19.98）	-71.1227
Saint Lucia	32.66(23.78, 42.58）	21.42(14.99, 29.01）	-34.4152	0.58(0.35, 0.92）	0.37(0.20, 0.61）	-36.2069	33.50(20.18, 51.99）	20.94(11.93, 34.56）	-37.4925
Saint Vincent and the Grenadines	31.46(21.82, 43.16）	20.63(13.91, 27.34）	-34.4247	0.40(0.24, 0.61）	0.33(0.18, 0.53）	-17.5	22.88(13.87, 34.85）	18.53(10.53, 29.89）	-19.0122
Samoa	150.99(111.73, 200.15）	97.00(74.17, 123.55）	-35.7573	2.76(1.73, 4.34）	2.58(1.56, 3.80）	-6.52174	166.72(105.09, 260.64）	152.75(94.32, 226.15）	-8.37932
San Marino	21.07(15.62, 28.32）	8.55(5.99, 11.32）	-59.421	0.21(0.12, 0.34）	0.09(0.04, 0.17）	-57.1429	12.21(6.92, 19.37）	5.43(2.50, 9.78）	-55.5283
Sao Tome and Principe	222.42(162.70, 280.73）	160.60(124.56, 199.31）	-27.7943	5.75(3.43, 8.41）	4.43(2.39, 7.41）	-22.9565	338.66(199.26, 500.85）	264.28(141.97, 439.96）	-21.963
Saudi Arabia	74.18(58.86, 93.29）	23.54(19.47, 28.06）	-68.2664	1.00(0.52, 1.93）	0.69(0.36, 1.26）	-31	58.35(30.89, 113.44）	39.11(20.49, 70.42）	-32.9734
Senegal	206.77(146.10, 258.47）	146.59(104.55, 188.14）	-29.1048	3.15(2.07, 4.90）	2.46(1.46, 3.82）	-21.9048	189.99(124.50, 295.17）	147.85(87.31, 228.70）	-22.1801
Serbia	29.57(21.48, 39.38）	21.22(16.04, 27.78）	-28.2381	0.83(0.48, 1.28）	0.39(0.23, 0.62）	-53.012	46.74(27.46, 70.91）	22.15(13.38, 34.48）	-52.6102
Seychelles	103.25(79.01, 130.08）	42.53(31.76, 53.24）	-58.8087	3.38(2.19, 4.72）	1.95(1.23, 2.77）	-42.3077	192.91(125.75, 266.31）	110.56(69.78, 156.36）	-42.6883
Sierra Leone	170.42(116.80, 225.48）	152.49(104.47, 199.69）	-10.5211	3.40(2.11, 5.54）	2.95(1.86, 4.44）	-13.2353	203.31(126.77, 330.99）	176.95(112.35, 267.06）	-12.9654
Singapore	103.76(88.94, 121.36）	33.95(28.92, 38.62）	-67.2803	0.62(0.46, 0.77）	0.15(0.11, 0.19）	-75.8065	35.31(26.49, 44.12）	9.34(6.93, 11.61）	-73.5486
Slovakia	46.10(35.56, 56.67）	26.47(19.71, 32.42）	-42.5813	2.09(1.24, 3.10）	1.03(0.61, 1.65）	-50.7177	116.49(70.55, 173.06）	58.03(35.27, 92.84）	-50.1846
Slovenia	44.48(33.41, 56.29）	25.57(20.38, 31.42）	-42.5135	1.69(1.06, 2.43）	0.41(0.26, 0.61）	-75.7396	95.36(60.65, 135.94）	23.94(15.21, 35.24）	-74.8951
Solomon Islands	255.17(190.74, 324.74）	85.14(62.92, 111.30）	-66.634	4.82(2.86, 7.65）	5.27(3.47, 7.49）	9.3361	284.10(170.52, 445.83）	307.42(203.24, 435.58）	8.20838
Somalia	270.91(188.82, 355.99）	259.67(182.21, 334.84）	-4.14898	4.91(2.73, 8.22）	4.19(2.32, 6.99）	-14.664	286.02(158.82, 476.60）	247.20(137.79, 412.39）	-13.5725
South Africa	69.54(58.03, 84.88）	25.71(20.79, 31.55）	-63.0285	2.14(1.69, 2.66）	1.15(0.77, 1.53）	-46.2617	123.20(97.67, 152.51）	65.27(44.15, 86.63）	-47.0211
South Sudan	132.46(86.95, 178.19）	131.24(91.75, 173.21）	-0.921033	2.60(1.57, 5.14）	2.90(1.81, 4.37）	11.5385	154.60(94.69, 303.24）	170.95(106.17, 259.63）	10.5757
Spain	55.70(42.57, 70.18）	19.75(15.70, 23.44）	-64.5422	0.40(0.24, 0.62）	0.05(0.03, 0.09）	-87.5	23.01(13.91, 35.04）	3.06(1.76, 4.87）	-86.7014
Sri Lanka	68.84(53.78, 85.85）	47.95(39.73, 58.54）	-30.3457	4.69(3.08, 6.65）	1.27(0.71, 2.00）	-72.9211	267.78(178.95, 379.09）	72.69(41.42, 112.76）	-72.8546
Sudan	154.16(108.40, 205.89）	106.24(78.90, 135.68）	-31.0846	1.14(0.61, 2.03）	0.69(0.35, 1.45）	-39.4737	67.34(36.89, 118.11）	41.04(20.85, 85.03）	-39.0555
Suriname	32.29(21.57, 43.19）	20.55(13.58, 27.66）	-36.358	0.70(0.40, 1.11）	0.43(0.23, 0.79）	-38.5714	40.15(23.23, 63.61）	24.55(13.67, 44.49）	-38.8543
Sweden	12.58(9.02, 16.87）	12.08(9.13, 15.89）	-3.97456	0.08(0.06, 0.11）	0.03(0.02, 0.04）	-62.5	4.73(3.56, 6.37）	1.95(1.46, 2.56）	-58.7738
Switzerland	21.41(15.39, 28.70）	19.62(13.21, 25.74）	-8.36058	0.19(0.11, 0.31）	0.05(0.03, 0.08）	-73.6842	11.07(6.53, 17.43）	2.93(1.72, 4.80）	-73.5321
Syrian Arab Republic	105.43(87.75, 128.22）	42.54(36.01, 49.55）	-59.651	0.81(0.49, 1.19）	0.36(0.19, 0.58）	-55.5556	48.71(30.07, 70.74）	21.61(11.96, 33.65）	-55.6354
Taiwan (Province of China)	328.95(275.97, 388.28）	38.19(32.29, 43.57）	-88.3903	4.23(3.43, 5.07）	1.78(1.24, 2.31）	-57.9196	244.72(199.65, 292.46）	100.90(70.50, 130.09）	-58.7692
Tajikistan	61.05(46.07, 74.10）	44.26(32.81, 55.03）	-27.502	1.21(0.72, 1.86）	1.09(0.63, 1.84）	-9.91736	70.96(42.18, 108.68）	63.32(36.49, 106.77）	-10.7666
Thailand	97.96(77.97, 119.25）	44.62(35.19, 54.61）	-54.4508	2.18(1.38, 3.43）	3.06(1.77, 4.68）	40.367	125.36(79.98, 194.10）	171.07(100.08, 259.54）	36.463
Timor-Leste	99.20(64.37, 138.10）	89.38(60.63, 121.70）	-9.89919	2.36(1.26, 5.06）	1.32(0.74, 2.32）	-44.0678	136.89(74.02, 291.13）	77.89(43.84, 136.06）	-43.1003
Togo	210.57(154.86, 277.08）	183.33(137.60, 233.56）	-12.9363	3.09(1.90, 4.35）	3.02(1.79, 4.64）	-2.26537	186.11(115.83, 263.20）	179.64(105.70, 272.98）	-3.47644
Tokelau	154.21(120.21, 191.25）	54.37(41.51, 68.81）	-64.7429	4.15(2.54, 6.47）	3.10(2.11, 4.50）	-25.3012	245.87(151.42, 378.25）	186.37(128.34, 269.53）	-24.1998
Tonga	192.86(160.64, 228.08）	40.29(33.84, 46.51）	-79.1092	3.51(2.41, 4.77）	3.06(1.80, 4.88）	-12.8205	208.91(144.49, 283.90）	179.99(104.17, 285.21）	-13.8433
Trinidad and Tobago	27.88(18.48, 39.15）	19.54(11.81, 27.03）	-29.9139	0.43(0.25, 0.67）	0.22(0.12, 0.40）	-48.8372	24.63(14.62, 37.89）	12.75(6.95, 22.44）	-48.2339
Tunisia	77.45(58.31, 96.38）	31.17(25.19, 38.13）	-59.7547	0.31(0.18, 0.52）	0.26(0.13, 0.47）	-16.129	18.65(10.86, 30.94）	15.03(7.93, 26.63）	-19.4102
Turkey	69.71(56.33, 84.93）	39.00(33.48, 44.95）	-44.0539	0.88(0.58, 1.27）	0.33(0.21, 0.46）	-62.5	52.93(35.11, 76.45）	20.24(13.14, 27.58）	-61.7608
Turkmenistan	63.04(47.37, 76.66）	46.15(38.27, 55.82）	-26.7925	1.37(0.85, 2.02）	4.00(2.31, 6.29）	191.971	80.41(49.77, 119.25）	229.94(131.23, 359.36）	185.959
Tuvalu	174.60(131.76, 220.89）	95.53(70.01, 121.19）	-45.2864	6.15(4.20, 8.35）	3.86(2.49, 5.41）	-37.2358	362.02(250.89, 489.62）	226.37(148.38, 315.90）	-37.4703
Uganda	137.49(91.16, 186.11）	95.60(70.00, 121.64）	-30.4677	2.18(1.34, 3.17）	2.22(1.32, 3.40）	1.83486	129.95(80.75, 188.61）	132.26(77.08, 202.73）	1.77761
Ukraine	18.44(12.94, 25.62）	17.10(11.94, 23.33）	-7.26681	0.19(0.14, 0.27）	1.20(0.76, 1.83）	531.579	10.85(7.91, 15.27）	67.08(42.45, 102.00）	518.249
United Arab Emirates	34.89(30.43, 41.79）	18.85(16.52, 22.06）	-45.9731	0.41(0.24, 0.64）	0.22(0.11, 0.36）	-46.3415	24.19(14.13, 36.85）	12.89(6.74, 20.88）	-46.7135
United Kingdom	20.23(14.05, 27.21）	21.06(15.74, 26.84）	4.10282	0.11(0.08, 0.15）	0.15(0.11, 0.21）	36.3636	6.44(4.78, 8.68）	8.50(6.10, 11.97）	31.9876
United Republic of Tanzania	121.23(84.58, 151.14）	77.15(59.79, 93.13）	-36.3606	2.14(1.43, 3.07）	2.09(1.32, 3.14）	-2.33645	126.03(82.95, 180.50）	123.27(77.95, 184.67）	-2.18995
United States of America	11.86(9.02, 15.08）	4.04(3.05, 5.15）	-65.9359	0.20(0.15, 0.27）	0.15(0.11, 0.20）	-25	11.28(8.74, 15.09）	8.43(6.36, 11.35）	-25.266
United States Virgin Islands	27.17(19.01, 36.29）	8.13(5.80, 11.10）	-70.0773	0.65(0.38, 1.03）	0.49(0.27, 0.87）	-24.6154	37.25(21.90, 58.43）	28.12(15.57, 50.32）	-24.5101
Uruguay	12.97(10.28, 15.93）	8.16(6.27, 10.23）	-37.0856	0.29(0.17, 0.45）	0.19(0.11, 0.29）	-34.4828	16.12(9.48, 25.33）	10.63(6.28, 16.49）	-34.0571
Uzbekistan	148.81(114.66, 180.87）	102.99(79.24, 124.37）	-30.7909	1.15(0.70, 1.71）	1.75(1.03, 2.79）	52.1739	67.48(41.44, 100.51）	100.22(59.25, 157.41）	48.5181
Vanuatu	198.36(142.14, 253.94）	96.62(73.85, 126.50）	-51.2906	6.38(3.28, 11.75）	5.13(3.04, 7.91）	-19.5925	376.69(197.71, 690.91）	301.80(183.22, 463.07）	-19.8811
Venezuela (Bolivarian Republic of)	24.58(14.60, 36.30）	14.43(8.48, 21.93）	-41.2937	0.21(0.12, 0.32）	0.14(0.07, 0.26）	-33.3333	11.76(6.71, 18.67）	8.20(4.16, 14.68）	-30.2721
Viet Nam	197.95(146.40, 253.73）	143.64(109.18, 176.76）	-27.4362	2.53(1.62, 3.73）	1.74(1.02, 2.99）	-31.2253	146.72(94.70, 215.66）	98.92(58.89, 167.49）	-32.5791
Yemen	161.41(114.56, 204.07）	104.01(80.63, 124.56）	-35.5616	0.95(0.44, 1.84）	0.55(0.30, 0.95）	-42.1053	55.09(26.23, 107.04）	32.24(17.62, 54.96）	-41.4776
Zambia	124.09(92.53, 157.61）	83.95(67.71, 100.74）	-32.3475	3.63(2.50, 5.05）	3.15(1.76, 4.74）	-13.2231	219.35(151.05, 308.13）	187.06(105.30, 281.80）	-14.7208
Zimbabwe	356.40(245.97, 453.72）	221.74(154.97, 284.51）	-37.7834	1.15(0.73, 1.70）	1.97(0.92, 3.26）	71.3043	68.47(43.30, 100.71）	114.82(54.25, 189.14）	67.6939
AYAs: adolescents and young adults; UI:Uncertainty Interval.

## Sheet: Supplementary Table 6
Supplementary Table 6. BAPC model prediction of global incidence, mortality, and DALYs rates from 2022 to 2035
Location	Gender	Period	Incidence Rate (per 100,000)			Mortality Rate (per 100,000)			DALYs Rate (per 100,000)
			Value	95%CI		Value	95%CI		Value	95%CI
				Lower	Upper		Lower	Upper		Lower	Upper
Global	Both	1990	110.336	109.722	110.951	2.598	2.518	2.678	150.677	150.012	151.341
Global	Both	1991	109.483	108.876	110.090	2.594	2.516	2.673	150.667	150.009	151.325
Global	Both	1992	108.603	108.002	109.204	2.580	2.503	2.658	150.160	149.509	150.811
Global	Both	1993	107.758	107.164	108.353	2.559	2.482	2.635	149.085	148.441	149.729
Global	Both	1994	107.011	106.422	107.600	2.527	2.451	2.602	147.153	146.519	147.788
Global	Both	1995	106.417	105.833	107.001	2.489	2.415	2.563	145.007	144.381	145.632
Global	Both	1996	105.939	105.360	106.518	2.439	2.366	2.512	142.039	141.425	142.654
Global	Both	1997	105.522	104.947	106.097	2.396	2.325	2.468	139.397	138.793	140.001
Global	Both	1998	105.175	104.605	105.745	2.384	2.313	2.455	138.616	138.020	139.213
Global	Both	1999	104.854	104.288	105.419	2.389	2.319	2.460	139.159	138.567	139.751
Global	Both	2000	104.495	103.935	105.055	2.392	2.322	2.462	139.425	138.837	140.012
Global	Both	2001	103.581	103.027	104.134	2.376	2.307	2.445	138.231	137.651	138.811
Global	Both	2002	101.921	101.376	102.467	2.359	2.291	2.428	137.186	136.611	137.760
Global	Both	2003	99.932	99.396	100.469	2.340	2.272	2.407	136.104	135.536	136.673
Global	Both	2004	98.052	97.524	98.581	2.320	2.253	2.387	135.141	134.577	135.705
Global	Both	2005	96.679	96.157	97.201	2.275	2.209	2.341	132.466	131.911	133.022
Global	Both	2006	95.444	94.928	95.960	2.214	2.149	2.279	128.588	128.043	129.132
Global	Both	2007	93.899	93.390	94.409	2.172	2.109	2.236	126.104	125.568	126.640
Global	Both	2008	92.257	91.754	92.760	2.150	2.087	2.213	125.060	124.529	125.590
Global	Both	2009	90.754	90.257	91.250	2.102	2.040	2.164	122.385	121.863	122.907
Global	Both	2010	89.644	89.152	90.135	2.048	1.987	2.110	119.376	118.862	119.890
Global	Both	2011	88.311	87.825	88.798	1.983	1.923	2.042	115.372	114.869	115.875
Global	Both	2012	86.334	85.854	86.814	1.926	1.867	1.985	112.100	111.606	112.595
Global	Both	2013	84.163	83.691	84.635	1.882	1.824	1.940	109.666	109.178	110.154
Global	Both	2014	82.218	81.753	82.684	1.835	1.778	1.891	106.754	106.276	107.233
Global	Both	2015	80.881	80.421	81.341	1.783	1.728	1.839	103.561	103.092	104.030
Global	Both	2016	79.267	78.813	79.721	1.747	1.693	1.802	101.649	101.186	102.112
Global	Both	2017	76.800	76.354	77.245	1.711	1.658	1.765	99.712	99.256	100.169
Global	Both	2018	74.314	73.878	74.751	1.662	1.609	1.715	96.598	96.150	97.046
Global	Both	2019	72.673	72.242	73.103	1.626	1.574	1.678	94.534	94.093	94.975
Global	Both	2020	69.269	68.850	69.687	1.605	1.553	1.657	93.601	93.163	94.039
Global	Both	2021	67.454	67.042	67.866	1.592	1.541	1.644	93.111	92.676	93.547
Global	Both	2022	64.852	62.385	67.319	1.570	1.476	1.664	92.217	86.067	98.366
Global	Both	2023	62.303	59.279	65.326	1.549	1.440	1.657	91.019	84.106	97.932
Global	Both	2024	59.784	56.058	63.509	1.528	1.399	1.656	89.847	81.831	97.864
Global	Both	2025	57.272	52.759	61.785	1.507	1.353	1.661	88.705	79.294	98.116
Global	Both	2026	54.782	49.411	60.154	1.488	1.304	1.671	87.590	76.538	98.642
Global	Both	2027	52.213	45.922	58.504	1.469	1.252	1.685	86.498	73.599	99.397
Global	Both	2028	49.640	42.428	56.851	1.450	1.198	1.702	85.442	70.534	100.351
Global	Both	2029	47.140	39.034	55.247	1.432	1.142	1.722	84.419	67.367	101.472
Global	Both	2030	44.709	35.746	53.672	1.415	1.085	1.744	83.411	64.097	102.724
Global	Both	2031	42.391	32.598	52.185	1.396	1.026	1.767	82.392	60.714	104.071
Global	Both	2032	40.103	29.508	50.697	1.378	0.964	1.791	81.347	57.210	105.483
Global	Both	2033	37.868	26.520	49.216	1.359	0.901	1.816	80.292	53.615	106.968
Global	Both	2034	35.708	23.660	47.756	1.339	0.837	1.842	79.233	49.943	108.524
Global	Both	2035	33.601	20.915	46.287	1.319	0.771	1.868	78.156	46.186	110.127
Global	Female	1990	87.450	87.275	87.625	1.225	1.205	1.245	72.113	71.948	72.277
Global	Female	1991	86.450	86.278	86.622	1.210	1.192	1.227	71.358	71.196	71.519
Global	Female	1992	85.459	85.289	85.628	1.196	1.179	1.213	70.814	70.655	70.974
Global	Female	1993	84.539	84.371	84.707	1.179	1.163	1.196	70.106	69.949	70.264
Global	Female	1994	83.757	83.591	83.924	1.153	1.137	1.169	68.363	68.209	68.517
Global	Female	1995	83.162	82.997	83.327	1.125	1.109	1.141	66.722	66.571	66.873
Global	Female	1996	82.693	82.530	82.856	1.097	1.081	1.112	65.008	64.860	65.155
Global	Female	1997	82.280	82.118	82.441	1.072	1.057	1.087	63.390	63.245	63.535
Global	Female	1998	81.930	81.770	82.091	1.058	1.043	1.073	62.465	62.323	62.608
Global	Female	1999	81.621	81.462	81.780	1.053	1.038	1.068	62.420	62.280	62.561
Global	Female	2000	81.317	81.160	81.475	1.051	1.037	1.066	62.424	62.285	62.564
Global	Female	2001	80.764	80.608	80.919	1.049	1.035	1.064	62.176	62.038	62.315
Global	Female	2002	79.857	79.703	80.011	1.051	1.036	1.065	62.323	62.186	62.461
Global	Female	2003	78.784	78.633	78.936	1.047	1.032	1.061	62.247	62.110	62.383
Global	Female	2004	77.754	77.604	77.903	1.032	1.018	1.046	61.328	61.193	61.463
Global	Female	2005	76.948	76.800	77.096	1.015	1.001	1.029	60.338	60.205	60.471
Global	Female	2006	76.073	75.926	76.219	0.990	0.976	1.004	58.642	58.512	58.773
Global	Female	2007	74.874	74.730	75.019	0.964	0.951	0.977	56.927	56.799	57.055
Global	Female	2008	73.544	73.401	73.687	0.945	0.932	0.958	55.949	55.823	56.075
Global	Female	2009	72.286	72.145	72.427	0.927	0.914	0.940	55.139	55.014	55.264
Global	Female	2010	71.323	71.183	71.462	0.901	0.889	0.914	53.507	53.385	53.629
Global	Female	2011	70.160	70.022	70.298	0.875	0.863	0.888	51.759	51.639	51.879
Global	Female	2012	68.444	68.308	68.580	0.863	0.851	0.876	51.309	51.191	51.428
Global	Female	2013	66.567	66.433	66.701	0.848	0.836	0.860	50.537	50.420	50.655
Global	Female	2014	64.893	64.761	65.025	0.822	0.810	0.834	48.679	48.564	48.793
Global	Female	2015	63.749	63.619	63.879	0.800	0.788	0.811	47.161	47.049	47.273
Global	Female	2016	62.444	62.316	62.573	0.787	0.775	0.798	46.688	46.577	46.799
Global	Female	2017	60.482	60.356	60.608	0.773	0.762	0.784	46.049	45.939	46.159
Global	Female	2018	58.493	58.370	58.617	0.752	0.741	0.763	44.420	44.312	44.527
Global	Female	2019	57.127	57.005	57.248	0.739	0.728	0.750	43.708	43.602	43.814
Global	Female	2020	54.449	54.331	54.568	0.733	0.722	0.744	43.611	43.506	43.717
Global	Female	2021	53.460	53.342	53.578	0.726	0.714	0.738	43.343	43.238	43.448
Global	Female	2022	51.389	50.273	52.504	0.719	0.690	0.747	43.136	41.528	44.745
Global	Female	2023	49.476	47.898	51.053	0.711	0.671	0.752	42.803	40.533	45.073
Global	Female	2024	47.579	45.467	49.691	0.704	0.649	0.759	42.484	39.369	45.598
Global	Female	2025	45.688	43.006	48.370	0.697	0.625	0.769	42.180	38.090	46.270
Global	Female	2026	43.804	40.518	47.089	0.690	0.600	0.781	41.883	36.712	47.054
Global	Female	2027	41.823	37.908	45.738	0.684	0.573	0.794	41.578	35.237	47.920
Global	Female	2028	39.822	35.289	44.355	0.677	0.546	0.808	41.271	33.686	48.856
Global	Female	2029	37.875	32.749	43.001	0.670	0.517	0.823	40.963	32.073	49.854
Global	Female	2030	35.981	30.290	41.673	0.663	0.487	0.838	40.646	30.396	50.895
Global	Female	2031	34.164	27.925	40.403	0.655	0.457	0.854	40.302	28.650	51.955
Global	Female	2032	32.347	25.583	39.111	0.647	0.425	0.870	39.924	26.832	53.015
Global	Female	2033	30.562	23.309	37.814	0.639	0.393	0.885	39.521	24.962	54.080
Global	Female	2034	28.829	21.129	36.529	0.631	0.361	0.901	39.104	23.053	55.155
Global	Female	2035	27.132	19.029	35.235	0.622	0.328	0.917	38.673	21.110	56.235
Global	Male	1990	132.699	132.486	132.913	3.936	3.898	3.973	227.272	226.981	227.562
Global	Male	1991	131.981	131.770	132.192	3.942	3.906	3.978	227.943	227.655	228.231
Global	Male	1992	131.206	130.997	131.415	3.928	3.893	3.963	227.441	227.157	227.726
Global	Male	1993	130.439	130.232	130.646	3.901	3.867	3.936	226.012	225.731	226.292
Global	Male	1994	129.742	129.536	129.947	3.865	3.831	3.899	223.952	223.674	224.229
Global	Male	1995	129.170	128.966	129.374	3.819	3.785	3.853	221.399	221.125	221.673
Global	Male	1996	128.707	128.504	128.909	3.750	3.717	3.784	217.336	217.066	217.605
Global	Male	1997	128.313	128.112	128.514	3.693	3.660	3.725	213.837	213.572	214.102
Global	Male	1998	127.992	127.792	128.191	3.684	3.652	3.716	213.337	213.075	213.600
Global	Male	1999	127.679	127.481	127.877	3.702	3.670	3.734	214.592	214.331	214.852
Global	Male	2000	127.283	127.086	127.479	3.711	3.679	3.743	215.238	214.980	215.497
Global	Male	2001	126.023	125.829	126.216	3.683	3.651	3.714	213.211	212.955	213.466
Global	Male	2002	123.627	123.436	123.817	3.650	3.619	3.681	211.069	210.817	211.322
Global	Male	2003	120.737	120.550	120.924	3.616	3.585	3.647	209.054	208.804	209.304
Global	Male	2004	118.019	117.835	118.203	3.592	3.562	3.623	208.084	207.836	208.332
Global	Male	2005	116.083	115.901	116.264	3.520	3.490	3.550	203.761	203.516	204.005
Global	Male	2006	114.485	114.305	114.664	3.422	3.393	3.452	197.700	197.461	197.940
Global	Male	2007	112.589	112.412	112.766	3.365	3.336	3.394	194.428	194.192	194.665
Global	Male	2008	110.626	110.451	110.800	3.339	3.310	3.368	193.297	193.063	193.532
Global	Male	2009	108.871	108.699	109.043	3.261	3.233	3.289	188.785	188.554	189.016
Global	Male	2010	107.615	107.444	107.786	3.181	3.153	3.209	184.454	184.226	184.681
Global	Male	2011	106.118	105.949	106.287	3.077	3.050	3.104	178.250	178.027	178.472
Global	Male	2012	103.884	103.717	104.051	2.976	2.949	3.003	172.193	171.975	172.410
Global	Male	2013	101.419	101.255	101.583	2.903	2.877	2.929	168.091	167.877	168.305
Global	Male	2014	99.199	99.037	99.360	2.834	2.808	2.860	164.094	163.884	164.305
Global	Male	2015	97.654	97.494	97.814	2.753	2.728	2.778	159.192	158.986	159.398
Global	Male	2016	95.721	95.563	95.879	2.694	2.669	2.718	155.806	155.604	156.009
Global	Male	2017	92.744	92.589	92.898	2.635	2.611	2.659	152.527	152.328	152.726
Global	Male	2018	89.757	89.606	89.909	2.557	2.533	2.581	147.880	147.685	148.075
Global	Male	2019	87.829	87.679	87.978	2.497	2.474	2.520	144.410	144.219	144.601
Global	Male	2020	83.703	83.558	83.849	2.460	2.437	2.483	142.583	142.394	142.772
Global	Male	2021	81.069	80.926	81.213	2.440	2.417	2.464	141.814	141.627	142.002
Global	Male	2022	77.952	76.079	79.825	2.410	2.319	2.502	140.547	134.015	147.079
Global	Male	2023	74.756	72.058	77.455	2.374	2.254	2.493	138.453	130.470	146.437
Global	Male	2024	71.594	67.947	75.242	2.338	2.183	2.493	136.368	126.491	146.245
Global	Male	2025	68.431	63.781	73.081	2.302	2.107	2.498	134.289	122.193	146.386
Global	Male	2026	65.290	59.595	70.985	2.267	2.028	2.507	132.212	117.651	146.774
Global	Male	2027	62.070	55.302	68.838	2.233	1.945	2.520	130.137	112.922	147.353
Global	Male	2028	58.845	51.038	66.653	2.198	1.861	2.535	128.074	108.071	148.076
Global	Male	2029	55.698	46.909	64.487	2.163	1.775	2.552	126.013	103.128	148.897
Global	Male	2030	52.619	42.915	62.323	2.128	1.687	2.570	123.935	98.099	149.772
Global	Male	2031	49.674	39.104	60.244	2.092	1.597	2.587	121.819	92.978	150.659
Global	Male	2032	46.773	35.392	58.155	2.054	1.506	2.603	119.645	87.768	151.522
Global	Male	2033	43.936	31.822	56.051	2.015	1.413	2.618	117.430	82.509	152.351
Global	Male	2034	41.182	28.422	53.942	1.975	1.319	2.631	115.164	77.213	153.116
Global	Male	2035	38.489	25.178	51.800	1.933	1.225	2.641	112.824	71.879	153.769
BAPC: Bayesian age-period-cohort; DALY: disability-adjusted life year; AYAs: adolescents and young adults; CI: confidence interval.

## Sheet: Supplementary Table 7
Supplementary Table 7. BAPC model prediction of global numbers of incidence, deaths, and DALYs from 2022 to 2035
Location	Gender	Period	Group	Incidence Number×103			Number of Deaths			Number of DALYs ×103
				Value	95%CI		Value	95%CI		Value	95%CI
					Lower	Upper		Lower	Upper		Lower	Upper
Global	Both	1990	Observation	1483.000	-	-	40610.000	-	-	2363.000	-	-
Global	Both	1991	Observation	1495.000	-	-	41591.000	-	-	2419.000	-	-
Global	Both	1992	Observation	1503.000	-	-	42323.000	-	-	2462.000	-	-
Global	Both	1993	Observation	1513.000	-	-	42805.000	-	-	2490.000	-	-
Global	Both	1994	Observation	1519.000	-	-	43067.000	-	-	2506.000	-	-
Global	Both	1995	Observation	1528.000	-	-	43180.000	-	-	2514.000	-	-
Global	Both	1996	Observation	1539.000	-	-	43011.000	-	-	2505.000	-	-
Global	Both	1997	Observation	1553.000	-	-	43017.000	-	-	2505.000	-	-
Global	Both	1998	Observation	1568.000	-	-	43733.000	-	-	2543.000	-	-
Global	Both	1999	Observation	1585.000	-	-	44864.000	-	-	2606.000	-	-
Global	Both	2000	Observation	1603.000	-	-	45845.000	-	-	2659.000	-	-
Global	Both	2001	Observation	1610.000	-	-	46196.000	-	-	2675.000	-	-
Global	Both	2002	Observation	1602.000	-	-	46408.000	-	-	2684.000	-	-
Global	Both	2003	Observation	1584.000	-	-	46486.000	-	-	2688.000	-	-
Global	Both	2004	Observation	1568.000	-	-	46705.000	-	-	2701.000	-	-
Global	Both	2005	Observation	1561.000	-	-	46148.000	-	-	2669.000	-	-
Global	Both	2006	Observation	1555.000	-	-	45214.000	-	-	2616.000	-	-
Global	Both	2007	Observation	1544.000	-	-	44890.000	-	-	2596.000	-	-
Global	Both	2008	Observation	1532.000	-	-	45051.000	-	-	2607.000	-	-
Global	Both	2009	Observation	1521.000	-	-	44383.000	-	-	2570.000	-	-
Global	Both	2010	Observation	1514.000	-	-	43702.000	-	-	2535.000	-	-
Global	Both	2011	Observation	1501.000	-	-	42542.000	-	-	2468.000	-	-
Global	Both	2012	Observation	1478.000	-	-	41434.000	-	-	2405.000	-	-
Global	Both	2013	Observation	1452.000	-	-	40820.000	-	-	2368.000	-	-
Global	Both	2014	Observation	1429.000	-	-	40274.000	-	-	2336.000	-	-
Global	Both	2015	Observation	1417.000	-	-	39545.000	-	-	2292.000	-	-
Global	Both	2016	Observation	1400.000	-	-	39208.000	-	-	2272.000	-	-
Global	Both	2017	Observation	1365.000	-	-	38887.000	-	-	2251.000	-	-
Global	Both	2018	Observation	1331.000	-	-	38180.000	-	-	2211.000	-	-
Global	Both	2019	Observation	1312.000	-	-	37742.000	-	-	2184.000	-	-
Global	Both	2020	Observation	1259.000	-	-	37668.000	-	-	2180.000	-	-
Global	Both	2021	Observation	1230.000	-	-	37858.000	-	-	2191.000	-	-
Global	Both	2022	Prediction	1193.926	1012.191	1375.660	37682.784	35458.759	39906.809	2136.549	1894.991	2378.107
Global	Both	2023	Prediction	1154.485	966.501	1342.469	37427.104	34850.393	40003.815	2110.619	1851.975	2369.264
Global	Both	2024	Prediction	1113.768	917.155	1310.381	37143.191	34073.554	40212.827	2084.463	1802.076	2366.851
Global	Both	2025	Prediction	1072.053	864.669	1279.437	36850.573	33167.552	40533.594	2058.360	1745.941	2370.778
Global	Both	2026	Prediction	1027.413	807.753	1247.073	36275.096	31907.272	40642.919	2018.451	1672.160	2364.741
Global	Both	2027	Prediction	981.989	748.819	1215.159	35702.881	30572.386	40833.376	1978.894	1594.345	2363.442
Global	Both	2028	Prediction	936.151	688.916	1183.386	35131.609	29184.253	41078.964	1939.785	1513.500	2366.071
Global	Both	2029	Prediction	890.305	628.927	1151.684	34557.704	27753.386	41362.022	1901.154	1430.298	2372.010
Global	Both	2030	Prediction	844.783	569.478	1120.088	33976.900	26282.760	41671.040	1862.977	1345.154	2380.800
Global	Both	2031	Prediction	802.842	513.260	1092.425	33559.646	24902.082	42217.210	1834.634	1265.106	2404.161
Global	Both	2032	Prediction	761.498	458.112	1064.883	33117.203	23461.218	42773.187	1806.386	1182.753	2430.019
Global	Both	2033	Prediction	720.975	404.494	1037.456	32658.116	21975.937	43340.295	1778.382	1098.461	2458.304
Global	Both	2034	Prediction	681.535	352.746	1010.324	32180.767	20450.971	43910.563	1750.715	1012.423	2489.008
Global	Both	2035	Prediction	643.439	303.081	983.797	31676.024	18883.481	44468.568	1723.446	924.700	2522.191
BAPC: Bayesian age-period-cohort; DALYs: disability-adjusted life-years; CI: confidence interval.

## Sheet: Supplementary Table 8
Supplementary Table 8. BAPC model prediction of incidence and mortality rates from 2022 to 2035 at different SDI levels
SDI_Level	Period	Incidence Rate (per 100,000)			Mortality Rate (per 100,000)
		Value	95%CI		Value	95%CI
			Lower	Upper		Lower	Upper
Low SDI	1990	1.436	1.415	1.457	0.037	0.035	0.040
Low SDI	1991	1.420	1.400	1.441	0.037	0.035	0.040
Low SDI	1992	1.410	1.390	1.430	0.037	0.035	0.040
Low SDI	1993	1.404	1.384	1.423	0.037	0.035	0.040
Low SDI	1994	1.399	1.380	1.418	0.037	0.035	0.040
Low SDI	1995	1.398	1.380	1.417	0.037	0.035	0.040
Low SDI	1996	1.401	1.382	1.419	0.037	0.035	0.040
Low SDI	1997	1.404	1.385	1.422	0.037	0.035	0.040
Low SDI	1998	1.406	1.388	1.424	0.037	0.035	0.040
Low SDI	1999	1.407	1.389	1.425	0.037	0.035	0.040
Low SDI	2000	1.404	1.387	1.422	0.037	0.035	0.040
Low SDI	2001	1.396	1.379	1.413	0.037	0.035	0.039
Low SDI	2002	1.384	1.367	1.400	0.037	0.034	0.039
Low SDI	2003	1.370	1.354	1.387	0.036	0.034	0.039
Low SDI	2004	1.357	1.341	1.373	0.036	0.034	0.038
Low SDI	2005	1.346	1.330	1.362	0.036	0.034	0.038
Low SDI	2006	1.337	1.321	1.352	0.035	0.033	0.038
Low SDI	2007	1.327	1.311	1.342	0.035	0.033	0.037
Low SDI	2008	1.316	1.301	1.332	0.035	0.033	0.037
Low SDI	2009	1.307	1.292	1.322	0.034	0.032	0.036
Low SDI	2010	1.298	1.284	1.313	0.034	0.032	0.036
Low SDI	2011	1.288	1.273	1.302	0.033	0.031	0.035
Low SDI	2012	1.275	1.262	1.289	0.032	0.030	0.034
Low SDI	2013	1.263	1.249	1.276	0.031	0.029	0.033
Low SDI	2014	1.250	1.236	1.263	0.030	0.029	0.032
Low SDI	2015	1.237	1.223	1.250	0.029	0.028	0.031
Low SDI	2016	1.211	1.198	1.224	0.029	0.027	0.030
Low SDI	2017	1.172	1.159	1.184	0.028	0.026	0.029
Low SDI	2018	1.133	1.121	1.145	0.027	0.025	0.028
Low SDI	2019	1.108	1.096	1.120	0.026	0.025	0.028
Low SDI	2020	1.093	1.081	1.104	0.026	0.024	0.027
Low SDI	2021	1.076	1.065	1.087	0.025	0.024	0.027
Low SDI	2022	1.046	1.010	1.083	0.025	0.023	0.026
Low SDI	2023	1.022	0.974	1.069	0.024	0.022	0.026
Low SDI	2024	0.999	0.937	1.061	0.024	0.021	0.026
Low SDI	2025	0.976	0.898	1.054	0.023	0.021	0.026
Low SDI	2026	0.952	0.856	1.048	0.023	0.020	0.026
Low SDI	2027	0.926	0.811	1.042	0.022	0.019	0.026
Low SDI	2028	0.900	0.765	1.036	0.022	0.018	0.026
Low SDI	2029	0.876	0.719	1.033	0.021	0.017	0.026
Low SDI	2030	0.853	0.675	1.031	0.021	0.016	0.026
Low SDI	2031	0.829	0.629	1.028	0.021	0.015	0.026
Low SDI	2032	0.803	0.582	1.024	0.020	0.014	0.026
Low SDI	2033	0.777	0.535	1.020	0.020	0.013	0.026
Low SDI	2034	0.753	0.489	1.018	0.020	0.012	0.027
Low SDI	2035	0.730	0.444	1.016	0.019	0.011	0.027
Low-middle SDI	1990	2.175	2.149	2.201	0.091	0.086	0.095
Low-middle SDI	1991	2.136	2.111	2.161	0.089	0.085	0.094
Low-middle SDI	1992	2.098	2.073	2.122	0.088	0.084	0.092
Low-middle SDI	1993	2.061	2.037	2.085	0.086	0.082	0.090
Low-middle SDI	1994	2.029	2.006	2.053	0.085	0.081	0.089
Low-middle SDI	1995	2.003	1.980	2.026	0.084	0.080	0.088
Low-middle SDI	1996	1.979	1.957	2.001	0.082	0.079	0.086
Low-middle SDI	1997	1.955	1.933	1.977	0.082	0.078	0.086
Low-middle SDI	1998	1.932	1.911	1.954	0.082	0.079	0.086
Low-middle SDI	1999	1.910	1.889	1.931	0.083	0.079	0.086
Low-middle SDI	2000	1.888	1.868	1.909	0.082	0.078	0.086
Low-middle SDI	2001	1.863	1.842	1.883	0.081	0.078	0.085
Low-middle SDI	2002	1.832	1.812	1.851	0.080	0.077	0.083
Low-middle SDI	2003	1.798	1.779	1.817	0.078	0.075	0.081
Low-middle SDI	2004	1.765	1.746	1.783	0.077	0.074	0.080
Low-middle SDI	2005	1.735	1.717	1.753	0.076	0.073	0.079
Low-middle SDI	2006	1.707	1.689	1.725	0.075	0.072	0.078
Low-middle SDI	2007	1.678	1.660	1.695	0.073	0.070	0.077
Low-middle SDI	2008	1.648	1.631	1.665	0.073	0.070	0.076
Low-middle SDI	2009	1.619	1.603	1.636	0.071	0.068	0.073
Low-middle SDI	2010	1.592	1.576	1.608	0.068	0.065	0.071
Low-middle SDI	2011	1.558	1.542	1.573	0.065	0.063	0.068
Low-middle SDI	2012	1.516	1.500	1.531	0.062	0.060	0.065
Low-middle SDI	2013	1.471	1.456	1.486	0.060	0.057	0.062
Low-middle SDI	2014	1.428	1.413	1.442	0.057	0.055	0.059
Low-middle SDI	2015	1.389	1.375	1.403	0.054	0.052	0.057
Low-middle SDI	2016	1.340	1.326	1.353	0.052	0.050	0.054
Low-middle SDI	2017	1.275	1.262	1.288	0.049	0.047	0.051
Low-middle SDI	2018	1.209	1.197	1.222	0.046	0.044	0.048
Low-middle SDI	2019	1.156	1.144	1.168	0.044	0.042	0.046
Low-middle SDI	2020	1.097	1.085	1.108	0.042	0.040	0.044
Low-middle SDI	2021	1.023	1.012	1.034	0.041	0.039	0.043
Low-middle SDI	2022	0.962	0.929	0.995	0.039	0.036	0.042
Low-middle SDI	2023	0.899	0.859	0.939	0.037	0.034	0.040
Low-middle SDI	2024	0.840	0.792	0.888	0.036	0.032	0.039
Low-middle SDI	2025	0.783	0.727	0.839	0.034	0.030	0.038
Low-middle SDI	2026	0.726	0.662	0.791	0.033	0.028	0.038
Low-middle SDI	2027	0.671	0.598	0.744	0.032	0.026	0.037
Low-middle SDI	2028	0.619	0.538	0.700	0.030	0.024	0.037
Low-middle SDI	2029	0.570	0.482	0.658	0.029	0.022	0.036
Low-middle SDI	2030	0.524	0.431	0.618	0.028	0.020	0.036
Low-middle SDI	2031	0.480	0.382	0.579	0.027	0.018	0.036
Low-middle SDI	2032	0.439	0.336	0.541	0.026	0.016	0.035
Low-middle SDI	2033	0.400	0.295	0.505	0.025	0.014	0.035
Low-middle SDI	2034	0.364	0.256	0.471	0.024	0.012	0.035
Low-middle SDI	2035	0.329	0.221	0.437	0.023	0.011	0.035
Middle SDI	1990	5.279	5.238	5.321	0.145	0.139	0.151
Middle SDI	1991	5.138	5.098	5.178	0.143	0.138	0.149
Middle SDI	1992	4.980	4.942	5.019	0.141	0.135	0.146
Middle SDI	1993	4.814	4.776	4.851	0.137	0.131	0.142
Middle SDI	1994	4.649	4.613	4.685	0.132	0.127	0.137
Middle SDI	1995	4.497	4.462	4.532	0.127	0.122	0.132
Middle SDI	1996	4.357	4.323	4.391	0.122	0.118	0.127
Middle SDI	1997	4.232	4.199	4.265	0.118	0.114	0.123
Middle SDI	1998	4.122	4.090	4.154	0.116	0.112	0.121
Middle SDI	1999	4.022	3.991	4.053	0.116	0.111	0.120
Middle SDI	2000	3.925	3.895	3.956	0.115	0.111	0.119
Middle SDI	2001	3.797	3.767	3.826	0.112	0.108	0.116
Middle SDI	2002	3.626	3.598	3.654	0.108	0.104	0.112
Middle SDI	2003	3.437	3.410	3.464	0.105	0.101	0.109
Middle SDI	2004	3.259	3.233	3.285	0.100	0.096	0.104
Middle SDI	2005	3.113	3.087	3.138	0.093	0.090	0.097
Middle SDI	2006	2.980	2.956	3.004	0.087	0.083	0.090
Middle SDI	2007	2.837	2.814	2.861	0.082	0.078	0.085
Middle SDI	2008	2.697	2.675	2.720	0.078	0.075	0.081
Middle SDI	2009	2.567	2.546	2.589	0.074	0.071	0.077
Middle SDI	2010	2.450	2.430	2.471	0.070	0.067	0.072
Middle SDI	2011	2.324	2.304	2.344	0.065	0.062	0.068
Middle SDI	2012	2.184	2.166	2.203	0.061	0.058	0.063
Middle SDI	2013	2.046	2.028	2.064	0.058	0.055	0.060
Middle SDI	2014	1.919	1.902	1.936	0.055	0.052	0.057
Middle SDI	2015	1.814	1.798	1.831	0.052	0.049	0.054
Middle SDI	2016	1.712	1.696	1.728	0.049	0.047	0.051
Middle SDI	2017	1.601	1.586	1.616	0.047	0.045	0.049
Middle SDI	2018	1.499	1.485	1.513	0.045	0.043	0.047
Middle SDI	2019	1.419	1.406	1.433	0.043	0.041	0.045
Middle SDI	2020	1.298	1.286	1.311	0.042	0.040	0.044
Middle SDI	2021	1.221	1.209	1.233	0.040	0.039	0.042
Middle SDI	2022	1.142	1.074	1.209	0.040	0.036	0.043
Middle SDI	2023	1.059	0.980	1.139	0.038	0.035	0.041
Middle SDI	2024	0.981	0.887	1.075	0.036	0.032	0.040
Middle SDI	2025	0.906	0.796	1.015	0.035	0.030	0.039
Middle SDI	2026	0.836	0.710	0.962	0.033	0.028	0.038
Middle SDI	2027	0.765	0.621	0.909	0.031	0.025	0.036
Middle SDI	2028	0.696	0.535	0.857	0.029	0.023	0.035
Middle SDI	2029	0.633	0.456	0.811	0.027	0.021	0.034
Middle SDI	2030	0.576	0.383	0.770	0.026	0.019	0.033
Middle SDI	2031	0.529	0.321	0.739	0.024	0.017	0.032
Middle SDI	2032	0.485	0.271	0.713	0.023	0.015	0.031
Middle SDI	2033	0.446	0.225	0.693	0.021	0.013	0.030
Middle SDI	2034	0.411	0.184	0.678	0.020	0.011	0.029
Middle SDI	2035	0.378	0.145	0.669	0.019	0.010	0.028
High-middle SDI	1990	2.832	2.802	2.862	0.056	0.052	0.059
High-middle SDI	1991	2.762	2.733	2.792	0.055	0.052	0.059
High-middle SDI	1992	2.688	2.659	2.717	0.055	0.052	0.058
High-middle SDI	1993	2.610	2.583	2.638	0.054	0.051	0.057
High-middle SDI	1994	2.533	2.506	2.560	0.053	0.050	0.056
High-middle SDI	1995	2.458	2.432	2.484	0.051	0.048	0.054
High-middle SDI	1996	2.390	2.364	2.415	0.048	0.045	0.051
High-middle SDI	1997	2.332	2.307	2.357	0.045	0.042	0.048
High-middle SDI	1998	2.283	2.258	2.307	0.043	0.040	0.046
High-middle SDI	1999	2.237	2.213	2.260	0.042	0.039	0.045
High-middle SDI	2000	2.186	2.163	2.209	0.042	0.039	0.044
High-middle SDI	2001	2.110	2.088	2.132	0.041	0.038	0.043
High-middle SDI	2002	2.005	1.983	2.026	0.040	0.037	0.042
High-middle SDI	2003	1.884	1.863	1.904	0.039	0.036	0.041
High-middle SDI	2004	1.765	1.746	1.785	0.037	0.035	0.039
High-middle SDI	2005	1.664	1.645	1.682	0.035	0.032	0.037
High-middle SDI	2006	1.572	1.554	1.589	0.032	0.030	0.034
High-middle SDI	2007	1.477	1.460	1.494	0.029	0.027	0.031
High-middle SDI	2008	1.384	1.368	1.400	0.028	0.026	0.029
High-middle SDI	2009	1.297	1.282	1.312	0.025	0.024	0.027
High-middle SDI	2010	1.221	1.206	1.235	0.023	0.022	0.025
High-middle SDI	2011	1.140	1.126	1.153	0.021	0.019	0.022
High-middle SDI	2012	1.050	1.037	1.064	0.018	0.017	0.020
High-middle SDI	2013	0.964	0.952	0.976	0.017	0.016	0.018
High-middle SDI	2014	0.889	0.877	0.901	0.016	0.015	0.017
High-middle SDI	2015	0.830	0.819	0.841	0.015	0.014	0.016
High-middle SDI	2016	0.778	0.768	0.788	0.014	0.013	0.016
High-middle SDI	2017	0.724	0.714	0.734	0.014	0.013	0.015
High-middle SDI	2018	0.674	0.665	0.683	0.013	0.012	0.015
High-middle SDI	2019	0.632	0.623	0.640	0.013	0.012	0.014
High-middle SDI	2020	0.532	0.524	0.540	0.012	0.011	0.013
High-middle SDI	2021	0.490	0.483	0.497	0.012	0.011	0.013
High-middle SDI	2022	0.457	0.395	0.519	0.012	0.010	0.013
High-middle SDI	2023	0.411	0.348	0.474	0.011	0.010	0.013
High-middle SDI	2024	0.365	0.300	0.430	0.011	0.009	0.013
High-middle SDI	2025	0.321	0.254	0.388	0.010	0.008	0.012
High-middle SDI	2026	0.284	0.215	0.354	0.010	0.007	0.012
High-middle SDI	2027	0.249	0.177	0.322	0.009	0.006	0.012
High-middle SDI	2028	0.215	0.143	0.289	0.008	0.005	0.011
High-middle SDI	2029	0.181	0.112	0.255	0.008	0.004	0.011
High-middle SDI	2030	0.152	0.086	0.225	0.007	0.003	0.011
High-middle SDI	2031	0.129	0.065	0.204	0.006	0.002	0.011
High-middle SDI	2032	0.110	0.048	0.186	0.006	0.002	0.010
High-middle SDI	2033	0.091	0.034	0.171	0.006	0.001	0.010
High-middle SDI	2034	0.073	0.022	0.159	0.005	0.000	0.010
High-middle SDI	2035	0.058	0.013	0.159	0.005	0.000	0.010
High SDI	1990	0.923	0.906	0.940	0.019	0.017	0.020
High SDI	1991	0.894	0.877	0.910	0.018	0.016	0.020
High SDI	1992	0.863	0.847	0.879	0.018	0.016	0.019
High SDI	1993	0.833	0.817	0.848	0.017	0.015	0.018
High SDI	1994	0.804	0.789	0.819	0.016	0.015	0.018
High SDI	1995	0.776	0.762	0.791	0.015	0.014	0.017
High SDI	1996	0.748	0.734	0.762	0.014	0.013	0.016
High SDI	1997	0.718	0.705	0.732	0.013	0.012	0.015
High SDI	1998	0.688	0.675	0.701	0.012	0.011	0.014
High SDI	1999	0.659	0.647	0.672	0.011	0.010	0.012
High SDI	2000	0.634	0.622	0.646	0.010	0.009	0.011
High SDI	2001	0.606	0.594	0.617	0.009	0.008	0.010
High SDI	2002	0.573	0.562	0.584	0.009	0.008	0.009
High SDI	2003	0.539	0.528	0.549	0.008	0.007	0.009
High SDI	2004	0.509	0.499	0.519	0.007	0.006	0.008
High SDI	2005	0.485	0.475	0.495	0.007	0.006	0.008
High SDI	2006	0.463	0.454	0.472	0.006	0.006	0.007
High SDI	2007	0.438	0.429	0.447	0.006	0.005	0.007
High SDI	2008	0.412	0.403	0.420	0.006	0.005	0.006
High SDI	2009	0.388	0.379	0.396	0.005	0.005	0.006
High SDI	2010	0.368	0.360	0.376	0.005	0.004	0.006
High SDI	2011	0.347	0.340	0.354	0.005	0.004	0.005
High SDI	2012	0.322	0.315	0.329	0.005	0.004	0.005
High SDI	2013	0.296	0.289	0.302	0.004	0.004	0.005
High SDI	2014	0.273	0.267	0.279	0.004	0.004	0.005
High SDI	2015	0.256	0.250	0.262	0.004	0.003	0.004
High SDI	2016	0.238	0.233	0.244	0.004	0.003	0.004
High SDI	2017	0.217	0.211	0.222	0.004	0.003	0.004
High SDI	2018	0.196	0.191	0.200	0.003	0.003	0.004
High SDI	2019	0.180	0.175	0.184	0.003	0.003	0.004
High SDI	2020	0.163	0.158	0.167	0.003	0.003	0.003
High SDI	2021	0.145	0.141	0.149	0.003	0.002	0.003
High SDI	2022	0.133	0.126	0.140	0.003	0.002	0.003
High SDI	2023	0.119	0.112	0.127	0.003	0.002	0.003
High SDI	2024	0.107	0.099	0.116	0.002	0.002	0.003
High SDI	2025	0.097	0.087	0.107	0.002	0.002	0.003
High SDI	2026	0.088	0.078	0.099	0.002	0.002	0.003
High SDI	2027	0.080	0.068	0.092	0.002	0.001	0.002
High SDI	2028	0.073	0.060	0.086	0.002	0.001	0.002
High SDI	2029	0.066	0.052	0.080	0.002	0.001	0.002
High SDI	2030	0.060	0.046	0.075	0.001	0.001	0.002
High SDI	2031	0.055	0.040	0.071	0.001	0.001	0.002
High SDI	2032	0.051	0.034	0.067	0.001	0.001	0.002
High SDI	2033	0.047	0.029	0.064	0.001	0.000	0.002
High SDI	2034	0.043	0.025	0.061	0.001	0.000	0.002
High SDI	2035	0.040	0.021	0.059	0.001	0.000	0.002
SDI: Sociodemographic Index; CI: confidence interval.

## Sheet: Supplementary Table 9
Supplementary Table 9. BAPC model prediction of numbers of incidences and deaths from 2022 to 2035 at different SDI levels
SDI_Level	Period	Group	Incidence Number×103			Number of Deaths ×103
			Value	95%CI		Value	95%CI
				Lower	Upper		Lower	Upper
Low SDI	1990	Observation	168.305	-	-	4.374	-	-
Low SDI	1991	Observation	171.723	-	-	4.509	-	-
Low SDI	1992	Observation	175.963	-	-	4.636	-	-
Low SDI	1993	Observation	180.919	-	-	4.786	-	-
Low SDI	1994	Observation	186.073	-	-	4.943	-	-
Low SDI	1995	Observation	191.794	-	-	5.082	-	-
Low SDI	1996	Observation	198.147	-	-	5.252	-	-
Low SDI	1997	Observation	204.626	-	-	5.377	-	-
Low SDI	1998	Observation	211.177	-	-	5.592	-	-
Low SDI	1999	Observation	217.719	-	-	5.824	-	-
Low SDI	2000	Observation	224.063	-	-	6.013	-	-
Low SDI	2001	Observation	229.805	-	-	6.101	-	-
Low SDI	2002	Observation	235.106	-	-	6.198	-	-
Low SDI	2003	Observation	240.390	-	-	6.328	-	-
Low SDI	2004	Observation	245.780	-	-	6.509	-	-
Low SDI	2005	Observation	251.663	-	-	6.678	-	-
Low SDI	2006	Observation	257.948	-	-	6.803	-	-
Low SDI	2007	Observation	264.117	-	-	7.084	-	-
Low SDI	2008	Observation	270.292	-	-	7.224	-	-
Low SDI	2009	Observation	276.717	-	-	7.243	-	-
Low SDI	2010	Observation	283.525	-	-	7.321	-	-
Low SDI	2011	Observation	290.370	-	-	7.415	-	-
Low SDI	2012	Observation	296.964	-	-	7.491	-	-
Low SDI	2013	Observation	303.505	-	-	7.539	-	-
Low SDI	2014	Observation	310.108	-	-	7.519	-	-
Low SDI	2015	Observation	316.903	-	-	7.531	-	-
Low SDI	2016	Observation	320.726	-	-	7.602	-	-
Low SDI	2017	Observation	320.401	-	-	7.630	-	-
Low SDI	2018	Observation	319.747	-	-	7.564	-	-
Low SDI	2019	Observation	323.002	-	-	7.607	-	-
Low SDI	2020	Observation	328.969	-	-	7.720	-	-
Low SDI	2021	Observation	334.223	-	-	7.836	-	-
Low SDI	2022	Prediction	334.939	323.309	346.569	7.855	7.290	8.421
Low SDI	2023	Prediction	337.022	321.278	352.766	7.924	7.282	8.566
Low SDI	2024	Prediction	339.352	318.280	360.423	7.993	7.244	8.742
Low SDI	2025	Prediction	341.692	314.330	369.053	8.063	7.176	8.949
Low SDI	2026	Prediction	342.833	308.290	377.375	8.134	7.082	9.185
Low SDI	2027	Prediction	342.830	300.114	385.545	8.205	6.962	9.448
Low SDI	2028	Prediction	342.500	290.826	394.175	8.277	6.820	9.734
Low SDI	2029	Prediction	342.443	281.137	403.748	8.349	6.657	10.041
Low SDI	2030	Prediction	342.428	270.889	413.968	8.421	6.473	10.369
Low SDI	2031	Prediction	341.095	258.928	423.262	8.479	6.257	10.701
Low SDI	2032	Prediction	338.690	245.408	431.971	8.535	6.020	11.050
Low SDI	2033	Prediction	335.980	231.093	440.867	8.589	5.761	11.416
Low SDI	2034	Prediction	333.506	216.480	450.532	8.640	5.481	11.800
Low SDI	2035	Prediction	331.020	201.386	460.653	8.689	5.179	12.199
Low-middle SDI	1990	Observation	254.878	-	-	10.601	-	-
Low-middle SDI	1991	Observation	258.293	-	-	10.816	-	-
Low-middle SDI	1992	Observation	261.851	-	-	10.967	-	-
Low-middle SDI	1993	Observation	265.652	-	-	11.130	-	-
Low-middle SDI	1994	Observation	269.923	-	-	11.363	-	-
Low-middle SDI	1995	Observation	274.824	-	-	11.470	-	-
Low-middle SDI	1996	Observation	279.953	-	-	11.589	-	-
Low-middle SDI	1997	Observation	285.000	-	-	11.886	-	-
Low-middle SDI	1998	Observation	290.170	-	-	12.362	-	-
Low-middle SDI	1999	Observation	295.568	-	-	12.881	-	-
Low-middle SDI	2000	Observation	301.273	-	-	13.128	-	-
Low-middle SDI	2001	Observation	306.671	-	-	13.381	-	-
Low-middle SDI	2002	Observation	311.282	-	-	13.619	-	-
Low-middle SDI	2003	Observation	315.461	-	-	13.597	-	-
Low-middle SDI	2004	Observation	319.635	-	-	13.892	-	-
Low-middle SDI	2005	Observation	324.395	-	-	14.207	-	-
Low-middle SDI	2006	Observation	329.392	-	-	14.426	-	-
Low-middle SDI	2007	Observation	333.989	-	-	14.602	-	-
Low-middle SDI	2008	Observation	338.436	-	-	14.952	-	-
Low-middle SDI	2009	Observation	342.935	-	-	14.948	-	-
Low-middle SDI	2010	Observation	347.678	-	-	14.926	-	-
Low-middle SDI	2011	Observation	351.286	-	-	14.719	-	-
Low-middle SDI	2012	Observation	352.924	-	-	14.509	-	-
Low-middle SDI	2013	Observation	353.599	-	-	14.354	-	-
Low-middle SDI	2014	Observation	354.288	-	-	14.137	-	-
Low-middle SDI	2015	Observation	355.981	-	-	13.875	-	-
Low-middle SDI	2016	Observation	354.734	-	-	13.715	-	-
Low-middle SDI	2017	Observation	348.563	-	-	13.552	-	-
Low-middle SDI	2018	Observation	341.381	-	-	13.081	-	-
Low-middle SDI	2019	Observation	337.251	-	-	12.724	-	-
Low-middle SDI	2020	Observation	330.373	-	-	12.729	-	-
Low-middle SDI	2021	Observation	317.441	-	-	12.746	-	-
Low-middle SDI	2022	Prediction	307.823	297.211	318.435	12.482	11.679	13.285
Low-middle SDI	2023	Prediction	296.548	283.406	309.690	12.326	11.361	13.291
Low-middle SDI	2024	Prediction	285.424	269.173	301.675	12.163	10.973	13.352
Low-middle SDI	2025	Prediction	273.973	254.320	293.626	11.996	10.533	13.458
Low-middle SDI	2026	Prediction	261.403	238.194	284.611	11.830	10.057	13.603
Low-middle SDI	2027	Prediction	248.334	221.311	275.357	11.659	9.546	13.773
Low-middle SDI	2028	Prediction	235.323	204.544	266.101	11.485	9.007	13.962
Low-middle SDI	2029	Prediction	222.834	188.482	257.187	11.313	8.452	14.175
Low-middle SDI	2030	Prediction	210.524	172.884	248.164	11.150	7.886	14.415
Low-middle SDI	2031	Prediction	197.704	157.177	238.232	10.981	7.299	14.664
Low-middle SDI	2032	Prediction	185.107	141.908	228.306	10.824	6.703	14.944
Low-middle SDI	2033	Prediction	172.841	127.297	218.385	10.676	6.099	15.254
Low-middle SDI	2034	Prediction	161.000	113.478	208.521	10.539	5.484	15.594
Low-middle SDI	2035	Prediction	149.145	100.143	198.147	10.410	4.857	15.963
Middle SDI	1990	Observation	618.564	-	-	16.946	-	-
Middle SDI	1991	Observation	621.175	-	-	17.341	-	-
Middle SDI	1992	Observation	621.695	-	-	17.615	-	-
Middle SDI	1993	Observation	620.425	-	-	17.679	-	-
Middle SDI	1994	Observation	618.403	-	-	17.544	-	-
Middle SDI	1995	Observation	616.895	-	-	17.470	-	-
Middle SDI	1996	Observation	616.363	-	-	17.309	-	-
Middle SDI	1997	Observation	616.906	-	-	17.213	-	-
Middle SDI	1998	Observation	619.071	-	-	17.429	-	-
Middle SDI	1999	Observation	622.424	-	-	17.901	-	-
Middle SDI	2000	Observation	626.192	-	-	18.403	-	-
Middle SDI	2001	Observation	625.078	-	-	18.457	-	-
Middle SDI	2002	Observation	616.225	-	-	18.416	-	-
Middle SDI	2003	Observation	603.083	-	-	18.373	-	-
Middle SDI	2004	Observation	590.268	-	-	18.230	-	-
Middle SDI	2005	Observation	581.990	-	-	17.476	-	-
Middle SDI	2006	Observation	574.972	-	-	16.702	-	-
Middle SDI	2007	Observation	564.796	-	-	16.207	-	-
Middle SDI	2008	Observation	553.807	-	-	16.005	-	-
Middle SDI	2009	Observation	543.649	-	-	15.646	-	-
Middle SDI	2010	Observation	535.100	-	-	15.226	-	-
Middle SDI	2011	Observation	524.081	-	-	14.671	-	-
Middle SDI	2012	Observation	508.623	-	-	14.136	-	-
Middle SDI	2013	Observation	491.681	-	-	13.872	-	-
Middle SDI	2014	Observation	476.102	-	-	13.544	-	-
Middle SDI	2015	Observation	464.849	-	-	13.201	-	-
Middle SDI	2016	Observation	453.195	-	-	13.045	-	-
Middle SDI	2017	Observation	437.846	-	-	12.890	-	-
Middle SDI	2018	Observation	423.271	-	-	12.725	-	-
Middle SDI	2019	Observation	414.057	-	-	12.638	-	-
Middle SDI	2020	Observation	390.721	-	-	12.569	-	-
Middle SDI	2021	Observation	379.056	-	-	12.609	-	-
Middle SDI	2022	Prediction	365.510	343.874	387.146	12.651	11.657	13.645
Middle SDI	2023	Prediction	349.471	323.189	375.752	12.538	11.406	13.670
Middle SDI	2024	Prediction	333.485	301.477	365.492	12.355	11.045	13.665
Middle SDI	2025	Prediction	317.078	278.718	355.438	12.100	10.581	13.619
Middle SDI	2026	Prediction	300.880	255.504	346.256	11.785	10.027	13.544
Middle SDI	2027	Prediction	283.072	229.800	336.343	11.416	9.394	13.437
Middle SDI	2028	Prediction	264.872	203.586	326.159	11.037	8.746	13.328
Middle SDI	2029	Prediction	247.592	178.236	316.947	10.666	8.103	13.230
Middle SDI	2030	Prediction	231.410	153.863	308.956	10.307	7.468	13.146
Middle SDI	2031	Prediction	217.700	131.922	304.111	9.935	6.819	13.051
Middle SDI	2032	Prediction	204.701	114.326	300.817	9.558	6.162	12.954
Middle SDI	2033	Prediction	192.689	97.437	299.408	9.198	5.525	12.875
Middle SDI	2034	Prediction	181.760	81.290	300.290	8.856	4.911	12.817
Middle SDI	2035	Prediction	171.513	65.510	303.389	8.528	4.309	12.773
High-middle SDI	1990	Observation	331.826	-	-	6.503	-	-
High-middle SDI	1991	Observation	333.994	-	-	6.701	-	-
High-middle SDI	1992	Observation	335.528	-	-	6.893	-	-
High-middle SDI	1993	Observation	336.438	-	-	6.997	-	-
High-middle SDI	1994	Observation	336.971	-	-	7.029	-	-
High-middle SDI	1995	Observation	337.248	-	-	7.009	-	-
High-middle SDI	1996	Observation	338.062	-	-	6.795	-	-
High-middle SDI	1997	Observation	339.923	-	-	6.559	-	-
High-middle SDI	1998	Observation	342.806	-	-	6.442	-	-
High-middle SDI	1999	Observation	346.112	-	-	6.466	-	-
High-middle SDI	2000	Observation	348.728	-	-	6.639	-	-
High-middle SDI	2001	Observation	347.398	-	-	6.696	-	-
High-middle SDI	2002	Observation	340.669	-	-	6.732	-	-
High-middle SDI	2003	Observation	330.508	-	-	6.808	-	-
High-middle SDI	2004	Observation	319.786	-	-	6.737	-	-
High-middle SDI	2005	Observation	311.116	-	-	6.493	-	-
High-middle SDI	2006	Observation	303.272	-	-	6.046	-	-
High-middle SDI	2007	Observation	293.970	-	-	5.780	-	-
High-middle SDI	2008	Observation	284.103	-	-	5.684	-	-
High-middle SDI	2009	Observation	274.660	-	-	5.400	-	-
High-middle SDI	2010	Observation	266.527	-	-	5.117	-	-
High-middle SDI	2011	Observation	256.984	-	-	4.637	-	-
High-middle SDI	2012	Observation	244.569	-	-	4.198	-	-
High-middle SDI	2013	Observation	231.739	-	-	4.002	-	-
High-middle SDI	2014	Observation	220.593	-	-	4.047	-	-
High-middle SDI	2015	Observation	212.723	-	-	3.916	-	-
High-middle SDI	2016	Observation	205.938	-	-	3.829	-	-
High-middle SDI	2017	Observation	198.069	-	-	3.819	-	-
High-middle SDI	2018	Observation	190.414	-	-	3.820	-	-
High-middle SDI	2019	Observation	184.313	-	-	3.799	-	-
High-middle SDI	2020	Observation	160.012	-	-	3.719	-	-
High-middle SDI	2021	Observation	152.106	-	-	3.764	-	-
High-middle SDI	2022	Prediction	146.390	126.588	166.193	3.760	3.322	4.197
High-middle SDI	2023	Prediction	135.548	114.639	156.458	3.723	3.191	4.255
High-middle SDI	2024	Prediction	123.934	101.852	146.017	3.658	3.003	4.313
High-middle SDI	2025	Prediction	112.456	89.080	135.831	3.556	2.762	4.350
High-middle SDI	2026	Prediction	102.363	77.320	127.405	3.424	2.482	4.366
High-middle SDI	2027	Prediction	92.274	65.455	119.167	3.268	2.174	4.362
High-middle SDI	2028	Prediction	81.597	54.289	109.763	3.106	1.862	4.349
High-middle SDI	2029	Prediction	70.813	43.718	99.646	2.950	1.558	4.342
High-middle SDI	2030	Prediction	60.969	34.399	90.340	2.806	1.266	4.348
High-middle SDI	2031	Prediction	53.288	26.903	83.866	2.672	0.981	4.368
High-middle SDI	2032	Prediction	46.283	20.444	78.629	2.552	0.702	4.410
High-middle SDI	2033	Prediction	39.243	14.859	73.881	2.445	0.434	4.477
High-middle SDI	2034	Prediction	32.283	9.933	70.598	2.351	0.167	4.569
High-middle SDI	2035	Prediction	26.307	5.981	71.931	2.267	0.000	4.690
High SDI	1990	Observation	108.160	-	-	2.164	-	-
High SDI	1991	Observation	108.059	-	-	2.199	-	-
High SDI	1992	Observation	107.697	-	-	2.189	-	-
High SDI	1993	Observation	107.332	-	-	2.184	-	-
High SDI	1994	Observation	106.899	-	-	2.161	-	-
High SDI	1995	Observation	106.470	-	-	2.122	-	-
High SDI	1996	Observation	105.848	-	-	2.039	-	-
High SDI	1997	Observation	104.739	-	-	1.955	-	-
High SDI	1998	Observation	103.350	-	-	1.883	-	-
High SDI	1999	Observation	102.000	-	-	1.765	-	-
High SDI	2000	Observation	101.102	-	-	1.640	-	-
High SDI	2001	Observation	99.764	-	-	1.535	-	-
High SDI	2002	Observation	97.333	-	-	1.418	-	-
High SDI	2003	Observation	94.480	-	-	1.354	-	-
High SDI	2004	Observation	92.042	-	-	1.312	-	-
High SDI	2005	Observation	90.625	-	-	1.271	-	-
High SDI	2006	Observation	89.391	-	-	1.214	-	-
High SDI	2007	Observation	87.149	-	-	1.194	-	-
High SDI	2008	Observation	84.512	-	-	1.161	-	-
High SDI	2009	Observation	82.003	-	-	1.126	-	-
High SDI	2010	Observation	80.331	-	-	1.091	-	-
High SDI	2011	Observation	78.333	-	-	1.076	-	-
High SDI	2012	Observation	74.937	-	-	1.080	-	-
High SDI	2013	Observation	71.042	-	-	1.030	-	-
High SDI	2014	Observation	67.606	-	-	1.006	-	-
High SDI	2015	Observation	65.574	-	-	1.001	-	-
High SDI	2016	Observation	63.170	-	-	0.997	-	-
High SDI	2017	Observation	59.236	-	-	0.973	-	-
High SDI	2018	Observation	55.197	-	-	0.967	-	-
High SDI	2019	Observation	52.499	-	-	0.954	-	-
High SDI	2020	Observation	48.939	-	-	0.910	-	-
High SDI	2021	Observation	45.097	-	-	0.882	-	-
High SDI	2022	Prediction	42.500	40.217	44.783	0.868	0.732	1.004
High SDI	2023	Prediction	39.368	36.800	41.935	0.839	0.695	0.982
High SDI	2024	Prediction	36.509	33.570	39.448	0.806	0.652	0.961
High SDI	2025	Prediction	33.996	30.627	37.365	0.772	0.605	0.939
High SDI	2026	Prediction	31.764	27.916	35.612	0.736	0.556	0.918
High SDI	2027	Prediction	29.647	25.279	34.015	0.699	0.504	0.895
High SDI	2028	Prediction	27.640	22.754	32.525	0.662	0.452	0.872
High SDI	2029	Prediction	25.806	20.410	31.202	0.624	0.401	0.848
High SDI	2030	Prediction	24.181	18.275	30.087	0.587	0.352	0.823
High SDI	2031	Prediction	22.745	16.322	29.169	0.550	0.303	0.798
High SDI	2032	Prediction	21.426	14.474	28.378	0.514	0.258	0.773
High SDI	2033	Prediction	20.222	12.737	27.708	0.480	0.215	0.749
High SDI	2034	Prediction	19.134	11.107	27.162	0.449	0.175	0.726
High SDI	2035	Prediction	18.169	9.579	26.759	0.419	0.137	0.705
SDI: Sociodemographic Index; CI: confidence interval.
